# Supplementary material for: Market Chickens as a Source of Antibiotic-Resistant Escherichia coli in a Peri-Urban Community in Lima, Peru
Source: Front Microbiol. 2021 Mar 2;12:635871. doi: 10.3389/fmicb.2021.635871 (PMC7961087; doi:10.3389/fmicb.2021.635871)
Supplement: Supplementary Table 1 — Location, type, and sample size of humans and chickens included in the study. [file Table_1.xlsx]

## Sheet: S1
		Table S1. Location, type and sample size of humans and chickens included in the study
			Location	Sample type	Sample size
			VES	Non-organic chickens	32
			SJM	Non-organic chickens	9
			VEG	Organic chickens	20
			VES	Babies	60
			VES	Chicken vendors	23
			VES	Non-vendor adults	48
		VES: Villa El Salvador, SJM: San Juan de Miraflores, VEG: Vegueta
