# Supplementary material for: Market Chickens as a Source of Antibiotic-Resistant Escherichia coli in a Peri-Urban Community in Lima, Peru
Source: Front Microbiol. 2021 Mar 2;12:635871. doi: 10.3389/fmicb.2021.635871 (PMC7961087; doi:10.3389/fmicb.2021.635871)
Supplement: Supplementary Table 2 — Antibiotics used for resistance profiling. [file Table_2.xlsx]

## Sheet: S2
	Table 2. Antibiotics used for resistance profiling
	Antibiotic	Concentration (µg)
	Choramphenicol	30
	Florfenicol	30
	Nalidixic acid	30
	Ciprofloxacin	5
	Gentamicin	10
	Azithromycin	15
	Trimethoprim / Sulfamethoxazole	1.25+23.75
	Tetracycline	30
	Meropenem	10
	Amoxicillin	20
	Amoxicillin / Clavulanate	20+10
	Cefalotin	30
	Cefoxitin	30
	Aztreonam	30
	Cefotaxime	30
	Ceftazidime	30
	Cefepime	30
