# Supplementary material for: Market Chickens as a Source of Antibiotic-Resistant Escherichia coli in a Peri-Urban Community in Lima, Peru
Source: Front Microbiol. 2021 Mar 2;12:635871. doi: 10.3389/fmicb.2021.635871 (PMC7961087; doi:10.3389/fmicb.2021.635871)
Supplement: Supplementary Table 3 — Plasmid markers and bivariate analysis of sequenced E. coli from chickens and humans. ∗Fisher exact test and confidence level of 95%. [file Table_3.xlsx]

## Sheet: Total
Table 3. Plasmid markers and bivariate analysis of sequenced E. coli from chickens and humans
Plasmid markers	N (%)			p-value*
	Total (n=118)	Humans (n=59)	Chickens (n=52)
IncFIB(AP001918)	50(42.4)	21(35.6)	29(55.8)	0.037
Col(pHAD28)	42(35.6)	19(32.2)	20(38.5)	0.553
IncFII	33(28.0)	19(32.2)	13(25.0)	0.529
IncX1	23(19.5)	5(8.5)	19(36.5)	<0.001
IncFII(pHN7A8)	21(17.8)	5(8.5)	16(30.8)	0.003
p0111	19(16.1)	3(5.1)	17(32.7)	<0.001
IncFII(pRSB107)	14(11.9)	8(13.6)	5(9.6)	0.568
IncFII(29)	14(11.9)	5(8.5)	8(15.4)	0.376
Col(MG828)	13(11.0)	8(13.6)	4(7.7)	0.373
IncB/O/K/Z_4	12(10.2)	12(20.3)	0(0.0)	<0.001
IncFII(pSE11)	12(10.2)	5(8.5)	7(13.5)	0.543
IncHI1B(pNDM-CIT)	11(9.3)	0(0.0)	11(21.2)	<0.001
IncB/O/K/Z	11(9.3)	9(15.3)	2(3.8)	0.058
Col156	10(8.5)	9(15.3)	0(0.0)	0.003
IncFIA	10(8.5)	6(10.2)	4(7.7)	0.748
IncFIC(FII)	9(7.6)	4(6.8)	5(9.6)	0.732
IncFIB(K)	8(6.8)	1(1.7)	7(13.5)	0.025
IncI1-I(Gamma)	7(5.9)	3(5.1)	4(7.7)	0.704
ColRNAI	7(5.9)	6(10.2)	1(1.9)	0.118
Col440I	7(5.9)	1(1.7)	6(11.5)	0.049
Col(BS512)	4(3.4)	4(6.8)	0(0.0)	0.121
IncFIB(pLF82-PhagePlasmid)	4(3.4)	3(5.1)	1(1.9)	0.621
ColpVC	4(3.4)	2(3.4)	2(3.8)	1
Col8282	4(3.4)	2(3.4)	2(3.8)	1
IncN	4(3.4)	1(1.7)	3(5.8)	0.339
IncX2	4(3.4)	1(1.7)	3(5.8)	0.339
IncFII(pCoo)	3(2.5)	2(3.4)	1(1.9)	1
IncB/O/K/Z_3	3(2.5)	2(3.4)	1(1.9)	1
IncFII(pSFO)	3(2.5)	0(0.0)	3(5.8)	0.1
Col(MP18)	3(2.5)	3(5.1)	0(0.0)	0.246
IncY	3(2.5)	1(1.7)	2(3.8)	0.599
IncFIB(pHCM2)	2(1.7)	1(1.7)	1(1.9)	1
IncFIB(pB171)	1(0.8)	1(1.7)	0(0.0)	1
IncFII(Yp)	1(0.8)	1(1.7)	0(0.0)	1
Col440II	1(0.8)	1(1.7)	0(0.0)	1
IncHI2A	1(0.8)	0(0.0)	1(1.9)	0.468
IncX4_2	1(0.8)	0(0.0)	1(1.9)	0.468
IncI2(Delta)	1(0.8)	0(0.0)	1(1.9)	0.468
IncFII(pAMA1167-NDM-5)	1(0.8)	1(1.7)	0(0.0)	1
Col(Ye4449)	1(0.8)	0(0.0)	1(1.9)	0.468
IncI2	1(0.8)	1(1.7)	0(0.0)	1
IncFIA(HI1)	1(0.8)	0(0.0)	1(1.9)	0.468
IncX1_4	1(0.8)	1(1.7)	0(0.0)	1
IncFIB(pLF82-PhagePlasmid)	1(0.8)	1(1.7)	0(0.0)	1
IncHI2	1(0.8)	0(0.0)	1(1.9)	0.468
*Fisher exact test and confidence level of 95%

## Sheet: by specific genes
mcr-1 positive (n=3)
Plasmid markers	Humans (n=1)	Chickens (n=2)	p-value*
IncFIB(AP001918)	0 (0)	2 (100)	0.333
IncFII	1 (100)	0 (0)	0.333
IncX1	0 (0)	1 (50)	1
p0111	0 (0)	1 (50)	1
IncFII(pSE11)	0 (0)	1 (50)	1
IncFIC(FII)	0 (0)	1 (50)	1
IncI1-I(Gamma)	0 (0)	1 (50)	1
ColRNAI	0 (0)	1 (50)	1
IncX2	0 (0)	1 (50)	1
IncI2(Delta)	0 (0)	1 (50)	1
IncI2	1 (100)	0 (0)	0.333
*Fisher exact test and confidence level of 95%
blaKPC-3 positive (n=1)
Plasmid markers	Humans (n=0)	Chickens (n=100)	p-value
Col(pHAD28)	0 (0)	1 (100)	N.A.
*Fisher exact test and confidence level of 95%
blaCTXM-2 positive (n=1)
Plasmid markers	Humans (n=0)	Chickens (n=100)	p-value*
IncFII(pCoo)	0 (0)	1 (100)	N.A.
IncB/O/K/Z_3	0 (0)	1 (100)	N.A.
Col8282	0 (0)	1 (100)	N.A.
*Fisher exact test and confidence level of 95%
blaCTXM-55 positive (n=11)
Plasmid markers	Humans (n=2)	Chickens (n=9)	p-value*
IncFIB(pLF82-PhagePlasmid)	1 (50)	1 (11.1)	0.345
IncFIC(FII)	0 (0)	1 (11.1)	1
IncFII	1 (50)	2 (22.2)	0.491
IncFII(29)	0 (0)	2 (22.2)	1
IncFII(pHN7A8)	0 (0)	8 (8.9)	1
IncFII(pSE11)	1 (50)	2 (22.2)	0.491
IncHI1B(pNDM-CIT)	0 (0)	2 (22.2)	1
IncI1-I(Gamma)	2 (100)	2 (22.2)	0.109
IncN	1 (50)	3 (33.3)	1
IncX1	2 (100)	7 (77.8)	1
IncX4_2	0 (0)	1 (11.1)	1
p0111	1 (50)	2 (22.2)	0.491
Col8282	0 (0)	2 (22.2)	1
Col(pHAD28)	0 (0)	2 (22.2)	1
Col440I	1 (50)	1 (11.1)	0.345
IncB/O/K/Z	0 (0)	1 (11.1)	1
IncFIA	1 (50)	2 (22.2)	0.491
IncFIB(AP001918)	2 (100)	5 (55.6)	0.491
*Fisher exact test and confidence level of 95%
blaCTXM-65 positive (n=2)
Plasmid markers	Humans (n=0)	Chickens (n=2)	p-value*
IncFII(pSE11)	0 (0)	1 (50)	N.A.
IncFII(pSFO)	0 (0)	1 (50)	N.A.
IncI2(Delta)	0 (0)	1 (50)	N.A.
IncX1	0 (0)	1 (50)	N.A.
Col8282	0 (0)	1 (50)	N.A.
ColpVC	0 (0)	1 (50)	N.A.
IncFIB(AP001918)	0 (0)	2 (100)	N.A.
*Fisher exact test and confidence level of 95%
