# Supplementary material for: Market Chickens as a Source of Antibiotic-Resistant Escherichia coli in a Peri-Urban Community in Lima, Peru
Source: Front Microbiol. 2021 Mar 2;12:635871. doi: 10.3389/fmicb.2021.635871 (PMC7961087; doi:10.3389/fmicb.2021.635871)
Supplement: Supplementary Table 4 — Antimicrobial resistance genes hits among 118 sequenced E. coli. [file Table_4.xlsx]

## Sheet: ARG hits
	Table 4. Antimicrobial resistance genes hits identified among sequenced E.coli
	Gene	Frequency			Percent
	tet(A)	45			7.45
	APH(6)-Id	34			5.63
	QnrB5	34			5.63
	APH(3'')-Ib	32			5.3
	ANT(3'')-IIa	31			5.13
	sul2	31			5.13
	sul3	24			3.97
	floR	22			3.64
	sul1	22			3.64
	APH(3')-Ia	21			3.48
	qacH	21			3.48
	aadA17	17			2.81
	aadA2	16			2.65
	aadA3	15			2.48
	tet(B)	14			2.32
	dfrA12	13			2.15
	mphA	13			2.15
	CTX-M-55	11			1.82
	FosA3	11			1.82
	cmlA1	11			1.82
	TEM-176	10			1.66
	APH(3')-IIa	8			1.32
	aadA5	8			1.32
	dfrA17	8			1.32
	dfrA14	7			1.16
	TEM-208	6			0.99
	dfrA1	6			0.99
	dfrA8	6			0.99
	FosA6	5			0.83
	SAT-2	5			0.83
	catI	5			0.83
	linG	5			0.83
	ErmB	4			0.66
	TEM-198	4			0.66
	TEM-206	4			0.66
	tetM	4			0.66
	AAC(3)-IId	3			0.5
	AAC(3)-VIa	3			0.5
	MCR-1.1	3			0.5
	QnrS1		3	0.5
	TEM-141		3	0.5
	TEM-214		3	0.5
	aadA		3	0.5
	lnuG		3	0.5
	ANT(2'')-Ia		2	0.33
	CTX-M-65		2	0.33
	KpnH		2	0.33
	QnrB19		2	0.33
	TEM-166		2	0.33
	TEM-209		2	0.33
	TEM-70		2	0.33
	TEM-95		2	0.33
	dfrA5		2	0.33
	dfrA7		2	0.33
	AAC(3)-IV		1	0.17
	APH(4)-Ia		1	0.17
	APH(6)-Ic		1	0.17
	BRP(MBL)		1	0.17
	CMY-59		1	0.17
	CMY-60		1	0.17
	CTX-M-2		1	0.17
	KPC-3		1	0.17
	OKP-A-11		1	0.17
	OXA-1		1	0.17
	QepA4		1	0.17
	SHV-187		1	0.17
	SHV-66		1	0.17
	TEM-104		1	0.17
	TEM-105		1	0.17
	TEM-148		1	0.17
	TEM-186		1	0.17
	TEM-207		1	0.17
	TEM-215		1	0.17
	TEM-33		1	0.17
	TEM-54		1	0.17
	TEM-76		1	0.17
	TEM-90		1	0.17
	aadA13		1	0.17
	aadA15		1	0.17
	pp-flo		1	0.17
	tet(C)		1	0.17
	Total		604	100
