# Supplementary material for: Market Chickens as a Source of Antibiotic-Resistant Escherichia coli in a Peri-Urban Community in Lima, Peru
Source: Front Microbiol. 2021 Mar 2;12:635871. doi: 10.3389/fmicb.2021.635871 (PMC7961087; doi:10.3389/fmicb.2021.635871)
Supplement: Supplementary Data Set 1 — Plasmid markers detection among 118 E. coli isolates. [file Data_Sheet_1.xlsx]

## Sheet: IncTyper x118
Genome Name	Contig	Match ID	Inc Match	Percent Identity	Match Coverage	Contig Start	Contig End	Reference Start	Reference End
PE01_001	001_contig_143	IncFIB(AP001918)_1__AP001918	IncFIB(AP001918)_1	99.56	100	5011	5692	682	1
PE01_001	001_contig_269	IncFII_1__AY458016	IncFII_1	99.234	100	1110	1369	261	1
PE01_001	001_contig_311	IncN_1__AY046276	IncN_1	100	100	301	814	514	1
PE01_001	001_contig_342	IncX1_1__EU370913	IncX1_1	98.396	100	552	925	1	374
PE01_001	001_contig_35	IncFII(pHN7A8)_1__JN232517	IncFII(pHN7A8)_1	100	100	1446	1705	260	1
PE01_001	001_contig_94	IncHI1B(pNDM-CIT)_1__JX182975	IncHI1B(pNDM-CIT)_1	93.494	100	1093	1630	538	1
PE01_001	001_contig_95	p0111_1__AP010962	p0111_1	98.531	100	2717	3601	1	885
PE01_002	002_contig_18	IncFII_1__AY458016	IncFII_1	97.701	100	57658	57918	261	1
PE01_002	002_contig_195	ColpVC_1__JX133088	ColpVC_1	98.446	100	92	284	193	1
PE01_002	002_contig_46	IncX1_1__EU370913	IncX1_1	98.663	100	34472	34845	1	374
PE01_002	002_contig_64	IncFIB(AP001918)_1__AP001918	IncFIB(AP001918)_1	95.748	100	15005	15686	1	682
PE01_002	002_contig_83	p0111_1__AP010962	p0111_1	98.644	100	11278	12162	885	1
PE01_002	002_contig_83	IncHI1B(pNDM-CIT)_1__JX182975	IncHI1B(pNDM-CIT)_1	93.494	100	18358	18895	1	538
PE01_003	003_contig_62	Col(pHAD28)_1__KU674895	Col(pHAD28)_1	100	100	2339	2469	1	131
PE01_003	003_contig_72	Col(pHAD28)_1__KU674895	Col(pHAD28)_1	93.13	100	2080	2210	1	131
PE01_004	004_contig_114	IncI1-I(Gamma)_1__AP005147	IncI1-I(Gamma)_1	100	100	12404	12545	142	1
PE01_004	004_contig_150	IncFIC(FII)_1__AP001918	IncFIC(FII)_1	99.8	100	736	1234	499	1
PE01_004	004_contig_179	IncFIB(AP001918)_1__AP001918	IncFIB(AP001918)_1	97.361	100	5155	5836	682	1
PE01_004	004_contig_49	IncFII(29)_1__CP003035	IncFII(29)_1	100	100	2770	3028	1	259
PE01_006	006_contig_118	IncFII(pHN7A8)_1__JN232517	IncFII(pHN7A8)_1	100	100	39105	39364	260	1
PE01_006	006_contig_120	IncN_1__AY046276	IncN_1	100	100	4884	5397	1	514
PE01_006	006_contig_180	IncB/O/K/Z_1__CU928147	IncB/O/K/Z_1	94.079	100	4839	4989	151	1
PE01_006	006_contig_332	IncX1_1__EU370913	IncX1_1	98.396	100	2882	3255	1	374
PE01_007	007_contig_1	Col(pHAD28)_1__KU674895	Col(pHAD28)_1	93.13	100	6042	6172	131	1
PE01_007	007_contig_51	IncFIB(AP001918)_1__AP001918	IncFIB(AP001918)_1	98.534	100	558	1239	682	1
PE01_007	007_contig_58	IncFII(29)_1__CP003035	IncFII(29)_1	100	100	3838	4096	259	1
PE01_007	007_contig_59	IncFII(pHN7A8)_1__JN232517	IncFII(pHN7A8)_1	100	100	9390	9649	1	260
PE01_008	008_contig_117	IncB/O/K/Z_3__GQ259888	IncB/O/K/Z_3	96.053	100	431	581	1	152
PE01_008	008_contig_13	Col8282_1__DQ995352	Col8282_1	100	100	1150	1356	207	1
PE01_008	008_contig_214	IncB/O/K/Z_1__CU928147	IncB/O/K/Z_1	96.026	100	432	582	1	151
PE01_008	008_contig_58	IncFII(pCoo)_1__CR942285	IncFII(pCoo)_1	96.565	100	59797	60057	262	1
PE01_091	091_contig_303	IncFIB(AP001918)_1__AP001918	IncFIB(AP001918)_1	98.387	100	1806	2487	682	1
PE01_091	091_contig_368	IncFII(pSE11)_1__AP009242	IncFII(pSE11)_1	95.833	100	1124	1382	264	1
PE01_091	091_contig_373	IncFII(pHN7A8)_1__JN232517	IncFII(pHN7A8)_1	100	100	1502	1761	260	1
PE01_091	091_contig_439	IncX1_1__EU370913	IncX1_1	98.93	100	95	468	1	374
PE01_093	093_contig_145	IncHI1B(pNDM-CIT)_1__JX182975	IncHI1B(pNDM-CIT)_1	93.494	100	2174	2711	1	538
PE01_093	093_contig_172	IncFIB(AP001918)_1__AP001918	IncFIB(AP001918)_1	98.097	100	1781	2463	1	682
PE01_093	093_contig_178	IncFIC(FII)_1__AP001918	IncFIC(FII)_1	94	100	30632	31128	499	1
PE01_093	093_contig_222	IncX1_1__EU370913	IncX1_1	98.93	100	131	504	374	1
PE01_093	093_contig_240	IncFIA_1__AP001918	IncFIA_1	99.742	100	6092	6479	1	388
PE01_093	093_contig_278	p0111_1__AP010962	p0111_1	98.418	100	93	977	885	1
PE01_093	093_contig_30	Col(pHAD28)_1__KU674895	Col(pHAD28)_1	100	100	649	779	131	1
PE01_093	093_contig_33	Col(pHAD28)_1__KU674895	Col(pHAD28)_1	90.076	100	3361	3491	131	1
PE01_099	099_contig_125	IncFIB(AP001918)_1__AP001918	IncFIB(AP001918)_1	99.267	100	1863	2544	682	1
PE01_099	099_contig_341	IncI2(Delta)_1__AP002527	IncI2(Delta)_1	97.152	100	1265	1580	316	1
PE01_099	099_contig_49	IncFII(pSE11)_1__AP009242	IncFII(pSE11)_1	95.833	100	11360	11618	1	264
PE01_193	193_contig_121	Col(BS512)_1__NC_010656	Col(BS512)_1	100	100	279	511	1	233
PE01_193	193_contig_42	Col(pHAD28)_1__KU674895	Col(pHAD28)_1	100	100	2093	2223	131	1
PE01_193	193_contig_92	IncFII(pRSB107)_1__AJ851089	IncFII(pRSB107)_1	95.402	100	6190	6448	1	261
PE01_194	194_contig_101	Col(pHAD28)_1__KU674895	Col(pHAD28)_1	100	100	484	614	1	131
PE01_194	194_contig_11	IncX2_1__JQ269335	IncX2_1	100	100	872	1245	1	374
PE01_194	194_contig_140	IncX1_1__EU370913	IncX1_1	98.93	100	1024	1397	1	374
PE01_194	194_contig_146	IncFIB(AP001918)_1__AP001918	IncFIB(AP001918)_1	98.24	100	1853	2534	1	682
PE01_194	194_contig_80	IncFIC(FII)_1__AP001918	IncFIC(FII)_1	94	100	676	1172	1	499
PE01_194	194_contig_81	IncFII(29)_1__CP003035	IncFII(29)_1	100	100	2769	3027	1	259
PE01_194	194_contig_84	IncFIA_1__AP001918	IncFIA_1	99.742	100	235	622	1	388
PE01_194	194_contig_98	Col(pHAD28)_1__KU674895	Col(pHAD28)_1	93.893	100	2560	2690	131	1
PE01_195	195_contig_106	Col(MG828)_1__NC_008486	Col(MG828)_1	93.511	100	971	1232	262	1
PE01_195	195_contig_230	IncFII_1__AY458016	IncFII_1	100	100	4719	4979	1	261
PE01_195	195_contig_235	IncB/O/K/Z_4__FN868832	IncB/O/K/Z_4	94.631	100	6449	6597	149	1
PE01_196	196_contig_21	ColRNAI_1__DQ298019	ColRNAI_1	90.152	100	4020	4150	130	1
PE01_197	197_contig_28	ColRNAI_1__DQ298019	ColRNAI_1	90.152	100	1900	2030	130	1
PE01_198	198_contig_125	IncB/O/K/Z_4__FN868832	IncB/O/K/Z_4	94.631	100	12032	12180	1	149
PE01_198	198_contig_32	IncFII_1__AY458016	IncFII_1	100	100	36696	36956	261	1
PE01_198	198_contig_81	Col(MG828)_1__NC_008486	Col(MG828)_1	93.511	100	1033	1294	1	262
PE01_199	199_contig_39	Col(pHAD28)_1__KU674895	Col(pHAD28)_1	100	100	959	1089	131	1
PE01_200	200_contig_140	IncB/O/K/Z_1__CU928147	IncB/O/K/Z_1	96.689	100	7302	7452	1	151
PE01_201	201_contig_5	ColRNAI_1__DQ298019	ColRNAI_1	90.909	100	3747	3878	1	130
PE01_201	201_contig_98	IncB/O/K/Z_1__CU928147	IncB/O/K/Z_1	96.053	100	7828	7979	151	1
PE01_202	202_contig_192	IncB/O/K/Z_4__FN868832	IncB/O/K/Z_4	94.631	100	1142	1290	1	149
PE01_202	202_contig_29	Col(pHAD28)_1__KU674895	Col(pHAD28)_1	92.366	100	6355	6485	131	1
PE01_202	202_contig_95	IncB/O/K/Z_1__CU928147	IncB/O/K/Z_1	96.053	100	24621	24772	151	1
PE01_203	203_contig_76	p0111_1__AP010962	p0111_1	98.531	100	5977	6861	885	1
PE01_204	204_contig_30	IncFII(pCoo)_1__CR942285	IncFII(pCoo)_1	95.057	100	74550	74809	1	262
PE01_204	204_contig_47	Col156_1__NC_009781	Col156_1	94.805	100	4637	4790	154	1
PE01_204	204_contig_62	IncFII(pCoo)_1__CR942285	IncFII(pCoo)_1	95.42	100	1682	1943	262	1
PE01_204	204_contig_71	IncFIB(AP001918)_1__AP001918	IncFIB(AP001918)_1	96.921	100	2576	3257	1	682
PE01_205	205_contig_93	IncB/O/K/Z_4__FN868832	IncB/O/K/Z_4	94.631	100	12538	12686	1	149
PE01_215	215_contig_114	IncN_1__AY046276	IncN_1	100	100	22	535	1	514
PE01_215	215_contig_12	IncFIA_1__AP001918	IncFIA_1	99.742	100	10965	11352	1	388
PE01_215	215_contig_136	IncFIB(AP001918)_1__AP001918	IncFIB(AP001918)_1	98.387	100	4422	5103	682	1
PE01_215	215_contig_156	IncFII_1__AY458016	IncFII_1	95.802	100	1	262	261	1
PE01_215	215_contig_160	IncX1_1__EU370913	IncX1_1	98.396	100	39	412	374	1
PE01_215	215_contig_18	IncFII(pHN7A8)_1__JN232517	IncFII(pHN7A8)_1	100	100	4411	4670	1	260
PE01_215	215_contig_77	IncI1-I(Gamma)_1__AP005147	IncI1-I(Gamma)_1	100	100	15896	16037	1	142
PE01_217	217_contig_101	Col440I_1__CP023920	Col440I_1	92.105	100	585	698	1	114
PE01_217	217_contig_103	IncI1-I(Gamma)_1__AP005147	IncI1-I(Gamma)_1	99.296	100	15859	16000	1	142
PE01_217	217_contig_136	IncX1_1__EU370913	IncX1_1	98.396	100	897	1270	374	1
PE01_217	217_contig_32	IncFIB(pLF82-PhagePlasmid)_1__CU638872	IncFIB(pLF82-PhagePlasmid)_1	100	100	17620	18179	1	560
PE01_217	217_contig_48	IncFIB(AP001918)_1__AP001918	IncFIB(AP001918)_1	98.387	100	2030	2711	682	1
PE01_217	217_contig_57	IncFII(pHN7A8)_1__JN232517	IncFII(pHN7A8)_1	100	100	3578	3837	1	260
PE01_217	217_contig_63	IncFII(pSE11)_1__AP009242	IncFII(pSE11)_1	95.833	100	8683	8941	264	1
PE01_217	217_contig_71	p0111_1__AP010962	p0111_1	98.644	100	2347	3231	1	885
PE01_218	218_contig_83	IncFII_1__AY458016	IncFII_1	97.328	100	1407	1668	261	1
PE01_219	219_contig_68	IncI2_1__KP347127	IncI2_1	100	100	30770	31093	1	324
PE01_219	219_contig_69	IncFII_1__AY458016	IncFII_1	97.328	100	1407	1668	261	1
PE01_219	219_contig_84	Col(pHAD28)_1__KU674895	Col(pHAD28)_1	92.366	100	3777	3907	1	131
PE01_221	221_contig_3	IncFII(pHN7A8)_1__JN232517	IncFII(pHN7A8)_1	98.077	100	1817	2076	1	260
PE01_221	221_contig_4	IncFII_1__AY458016	IncFII_1	95.42	100	4008	4267	1	261
PE01_221	221_contig_68	IncFIB(pHCM2)_1__AL513384	IncFIB(pHCM2)_1	91.886	100	16515	17389	1	875
PE01_221	221_contig_84	IncI1-I(Gamma)_1__AP005147	IncI1-I(Gamma)_1	99.296	100	3688	3829	142	1
PE01_221	221_contig_88	IncFIB(AP001918)_1__AP001918	IncFIB(AP001918)_1	96.628	100	11333	12014	1	682
PE01_222	222_contig_103	IncFIB(AP001918)_1__AP001918	IncFIB(AP001918)_1	98.24	100	1888	2569	1	682
PE01_222	222_contig_107	Col(pHAD28)_1__KU674895	Col(pHAD28)_1	100	100	2390	2520	131	1
PE01_222	222_contig_113	p0111_1__AP010962	p0111_1	98.644	100	9151	10035	885	1
PE01_222	222_contig_50	IncFIC(FII)_1__AP001918	IncFIC(FII)_1	94	100	2879	3375	1	499
PE01_222	222_contig_99	IncFIA_1__AP001918	IncFIA_1	99.742	100	14493	14880	1	388
PE01_229	229_contig_1	Col(pHAD28)_1__KU674895	Col(pHAD28)_1	100	100	1427	1557	131	1
PE01_229	229_contig_56	Col(BS512)_1__NC_010656	Col(BS512)_1	99.571	100	671	903	233	1
PE01_229	229_contig_95	IncFII_1__AY458016	IncFII_1	95.038	100	693	954	261	1
PE01_276	276_contig_3	IncFII(29)_1__CP003035	IncFII(29)_1	100	100	2619	2877	259	1
PE01_276	276_contig_4	IncFII(pHN7A8)_1__JN232517	IncFII(pHN7A8)_1	100	100	2612	2871	260	1
PE01_276	276_contig_5	IncFII(pHN7A8)_1__JN232517	IncFII(pHN7A8)_1	96.947	100	10180	10441	260	1
PE01_276	276_contig_69	IncX1_1__EU370913	IncX1_1	98.93	100	29666	30039	1	374
PE01_277	277_contig_168	IncFIA(HI1)_1__AF250878	IncFIA(HI1)_1	96.649	100	1143	1530	388	1
PE01_277	277_contig_49	IncX1_1__EU370913	IncX1_1	98.93	100	26993	27366	1	374
PE01_277	277_contig_50	Col(pHAD28)_1__KU674895	Col(pHAD28)_1	100	100	2660	2790	131	1
PE01_277	277_contig_67	IncFIB(pHCM2)_1__AL513384	IncFIB(pHCM2)_1	91.314	100	1017	1891	875	1
PE01_278	278_contig_155	IncFII_1__AY458016	IncFII_1	100	100	2682	2942	1	261
PE01_278	278_contig_27	IncFIB(AP001918)_1__AP001918	IncFIB(AP001918)_1	95.748	100	9893	10574	682	1
PE01_278	278_contig_60	IncFII(pSFO)_1__AF401292	IncFII(pSFO)_1	96.578	100	13497	13758	1	258
PE01_278	278_contig_77	IncFII(29)_1__CP003035	IncFII(29)_1	97.297	100	1867	2125	259	1
PE01_279	279_contig_118	IncFII_1__AY458016	IncFII_1	100	100	6517	6777	261	1
PE01_279	279_contig_124	IncFII(29)_1__CP003035	IncFII(29)_1	97.297	100	6908	7166	259	1
PE01_279	279_contig_26	IncFIB(AP001918)_1__AP001918	IncFIB(AP001918)_1	95.748	100	10145	10826	682	1
PE01_279	279_contig_62	IncFII(pSFO)_1__AF401292	IncFII(pSFO)_1	96.578	100	13497	13758	1	258
PE01_341	341_contig_166	IncX1_4__JN935898	IncX1_4	98.939	100	293	669	1	377
PE01_341	341_contig_181	IncFII_1__AY458016	IncFII_1	95.038	100	2028	2286	261	1
PE01_341	341_contig_186	IncFIB(AP001918)_1__AP001918	IncFIB(AP001918)_1	99.413	100	2052	2733	682	1
PE01_341	341_contig_47	IncB/O/K/Z_1__CU928147	IncB/O/K/Z_1	100	100	14410	14560	151	1
PE01_342	342_contig_120	IncFII(pRSB107)_1__AJ851089	IncFII(pRSB107)_1	100	100	4883	5143	261	1
PE01_342	342_contig_167	IncFIB(AP001918)_1__AP001918	IncFIB(AP001918)_1	98.68	100	2917	3598	682	1
PE01_342	342_contig_31	Col(pHAD28)_1__KU674895	Col(pHAD28)_1	100	100	3531	3661	131	1
PE01_343	343_contig_140	IncFII(pRSB107)_1__AJ851089	IncFII(pRSB107)_1	96.183	100	3187	3448	1	261
PE01_344	344_contig_82	IncFII(pRSB107)_1__AJ851089	IncFII(pRSB107)_1	95.42	100	2379	2640	1	261
PE01_344	344_contig_83	IncFII(pRSB107)_1__AJ851089	IncFII(pRSB107)_1	96.183	100	141	402	1	261
PE01_344	344_contig_85	Col(pHAD28)_1__KU674895	Col(pHAD28)_1	91.603	100	332	462	131	1
PE01_345	345_contig_114	IncFIB(K)_1__JN233704	IncFIB(K)_1	99.821	100	5305	5864	560	1
PE01_345	345_contig_170	IncFII_1__AY458016	IncFII_1	99.617	100	1146	1406	1	261
PE01_345	345_contig_73	IncFII(Yp)_1__CP000670	IncFII(Yp)_1	92.641	100	9037	9263	230	1
PE01_345	345_contig_88	Col(pHAD28)_1__KU674895	Col(pHAD28)_1	91.603	100	2006	2136	131	1
PE01_347	347_contig_66	IncFII(pCoo)_1__CR942285	IncFII(pCoo)_1	99.618	100	38467	38728	262	1
PE01_347	347_contig_74	IncFIB(AP001918)_1__AP001918	IncFIB(AP001918)_1	97.801	100	5228	5909	1	682
PE01_347	347_contig_85	IncFII_1__AY458016	IncFII_1	95.802	100	3426	3685	1	261
PE01_348	348_contig_112	IncFIC(FII)_1__AP001918	IncFIC(FII)_1	96.008	100	10582	11079	1	499
PE01_348	348_contig_166	Col(pHAD28)_1__KU674895	Col(pHAD28)_1	100	100	282	412	131	1
PE01_348	348_contig_37	IncFIB(pLF82-PhagePlasmid)_1__CU638872	IncFIB(pLF82-PhagePlasmid)_1	100	100	38383	38942	1	560
PE01_349	349_contig_187	IncFIB(AP001918)_1__AP001918	IncFIB(AP001918)_1	99.413	100	2094	2775	682	1
PE01_349	349_contig_280	IncX1_1__EU370913	IncX1_1	98.663	100	177	550	1	374
PE01_349	349_contig_85	Col440II_1__CP023921	Col440II_1	98.227	100	4709	4990	1	282
PE01_349	349_contig_95	IncFII(pSE11)_1__AP009242	IncFII(pSE11)_1	93.182	100	1947	2207	1	264
PE01_350	350_contig_47	IncFII(pRSB107)_1__AJ851089	IncFII(pRSB107)_1	95.402	100	2136	2394	261	1
PE01_350	350_contig_66	IncB/O/K/Z_4__FN868832	IncB/O/K/Z_4	92	100	4462	4610	1	149
PE01_351	351_contig_128	IncFII_1__AY458016	IncFII_1	95.038	100	1460	1720	261	1
PE01_351	351_contig_38	ColRNAI_1__DQ298019	ColRNAI_1	90.076	100	1787	1917	130	1
PE01_352	352_contig_92	IncB/O/K/Z_1__CU928147	IncB/O/K/Z_1	96.689	100	6784	6934	1	151
PE01_353	353_contig_129	IncB/O/K/Z_3__GQ259888	IncB/O/K/Z_3	99.342	100	9235	9386	1	152
PE01_353	353_contig_14	Col(MP18)_1__NC_013652	Col(MP18)_1	100	100	1976	2168	1	193
PE01_353	353_contig_61	Col156_1__NC_009781	Col156_1	98.701	100	6779	6932	154	1
PE01_353	353_contig_88	IncFIB(AP001918)_1__AP001918	IncFIB(AP001918)_1	99.267	100	1530	2211	682	1
PE01_354	354_contig_134	IncX1_1__EU370913	IncX1_1	98.663	100	1368	1741	374	1
PE01_354	354_contig_145	IncFIB(AP001918)_1__AP001918	IncFIB(AP001918)_1	99.267	100	12025	12706	1	682
PE01_354	354_contig_159	IncFII_1__AY458016	IncFII_1	95.833	100	6742	7003	1	261
PE01_354	354_contig_273	IncB/O/K/Z_4__FN868832	IncB/O/K/Z_4	94.631	100	272	420	1	149
PE01_354	354_contig_313	Col(MG828)_1__NC_008486	Col(MG828)_1	91.221	100	299	560	262	1
PE01_355	355_contig_132	IncB/O/K/Z_4__FN868832	IncB/O/K/Z_4	94.631	100	12537	12685	1	149
PE01_355	355_contig_78	Col(MG828)_1__NC_008486	Col(MG828)_1	91.221	100	129	390	262	1
PE01_356	356_contig_23	IncFIB(pB171)_1__AB024946	IncFIB(pB171)_1	99.378	100	8822	9464	1	643
PE01_356	356_contig_97	IncFII(pHN7A8)_1__JN232517	IncFII(pHN7A8)_1	97.692	100	1225	1484	260	1
PE01_358	358_contig_10	Col(MG828)_1__NC_008486	Col(MG828)_1	93.511	100	805	1066	262	1
PE01_358	358_contig_22	Col(pHAD28)_1__KU674895	Col(pHAD28)_1	100	100	460	590	1	131
PE01_358	358_contig_23	ColRNAI_1__DQ298019	ColRNAI_1	90.076	100	382	512	1	130
PE01_358	358_contig_33	Col156_1__NC_009781	Col156_1	94.805	100	2345	2498	1	154
PE01_358	358_contig_63	IncFII_1__AY458016	IncFII_1	97.701	100	4245	4504	261	1
PE01_358	358_contig_69	IncFIB(AP001918)_1__AP001918	IncFIB(AP001918)_1	97.654	100	23781	24462	1	682
PE01_359	359_contig_180	IncFII_1__AY458016	IncFII_1	95.802	100	2572	2831	1	261
PE01_359	359_contig_183	IncFII_1__AY458016	IncFII_1	96.565	100	1814	2074	1	261
PE01_360	360_contig_120	IncFIB(AP001918)_1__AP001918	IncFIB(AP001918)_1	98.387	100	2117	2798	1	682
PE01_360	360_contig_166	IncX1_1__EU370913	IncX1_1	98.93	100	5579	5952	374	1
PE01_360	360_contig_20	IncFII(pSE11)_1__AP009242	IncFII(pSE11)_1	95.833	100	9292	9550	264	1
PE01_360	360_contig_38	p0111_1__AP010962	p0111_1	98.418	100	13242	14126	885	1
PE01_361	361_contig_128	p0111_1__AP010962	p0111_1	98.644	100	1188	2072	885	1
PE01_361	361_contig_15	IncFIB(K)_1__JN233704	IncFIB(K)_1	98.929	100	29375	29934	1	560
PE01_362	362_contig_192	IncFII(29)_1__CP003035	IncFII(29)_1	100	100	1366	1624	1	259
PE01_362	362_contig_194	IncX1_1__EU370913	IncX1_1	98.93	100	182	555	1	374
PE01_362	362_contig_95	Col(MG828)_1__NC_008486	Col(MG828)_1	93.13	100	978	1239	1	262
PE01_363	363_contig_105	IncFII_1__AY458016	IncFII_1	95.802	100	1	262	261	1
PE01_363	363_contig_139	IncFIB(AP001918)_1__AP001918	IncFIB(AP001918)_1	98.387	100	1968	2649	682	1
PE01_363	363_contig_3	IncFII(pHN7A8)_1__JN232517	IncFII(pHN7A8)_1	100	100	13081	13340	260	1
PE01_363	363_contig_72	Col(pHAD28)_1__KU674895	Col(pHAD28)_1	100	100	2700	2830	1	131
PE01_363	363_contig_78	IncFIA_1__AP001918	IncFIA_1	99.742	100	3771	4158	388	1
PE01_363	363_contig_80	IncI1-I(Gamma)_1__AP005147	IncI1-I(Gamma)_1	100	100	15900	16041	1	142
PE01_363	363_contig_89	IncX1_1__EU370913	IncX1_1	98.396	100	3808	4181	1	374
PE01_365	365_contig_160	IncX1_1__EU370913	IncX1_1	98.93	100	172	545	1	374
PE01_365	365_contig_225	p0111_1__AP010962	p0111_1	98.644	100	1198	2082	885	1
PE01_365	365_contig_64	Col(pHAD28)_1__KU674895	Col(pHAD28)_1	100	100	1141	1271	1	131
PE01_368	368_contig_155	Col(pHAD28)_1__KU674895	Col(pHAD28)_1	100	100	1884	2014	131	1
PE01_368	368_contig_204	IncFIB(AP001918)_1__AP001918	IncFIB(AP001918)_1	98.24	100	1852	2533	1	682
PE01_368	368_contig_216	Col440I_1__CP023920	Col440I_1	94.737	100	4306	4419	114	1
PE01_368	368_contig_225	IncFIA_1__AP001918	IncFIA_1	99.742	100	16241	16628	388	1
PE01_368	368_contig_37	IncFII(pHN7A8)_1__JN232517	IncFII(pHN7A8)_1	100	100	2227	2486	1	260
PE01_368	368_contig_38	IncFIC(FII)_1__AP001918	IncFIC(FII)_1	94	100	2640	3136	1	499
PE01_369	369_contig_103	IncX1_1__EU370913	IncX1_1	98.93	100	28733	29106	1	374
PE01_369	369_contig_154	IncHI1B(pNDM-CIT)_1__JX182975	IncHI1B(pNDM-CIT)_1	93.494	100	189	726	1	538
PE01_369	369_contig_171	IncFII(29)_1__CP003035	IncFII(29)_1	100	100	2770	3028	1	259
PE01_369	369_contig_185	p0111_1__AP010962	p0111_1	98.644	100	3798	4682	1	885
PE01_370	370_contig_170	IncFII(pSFO)_1__AF401292	IncFII(pSFO)_1	96.578	100	35528	35789	1	258
PE01_370	370_contig_288	IncFIB(AP001918)_1__AP001918	IncFIB(AP001918)_1	98.387	100	1894	2575	682	1
PE01_370	370_contig_349	IncX1_1__EU370913	IncX1_1	98.663	100	134	507	374	1
PE01_370	370_contig_47	Col8282_1__DQ995352	Col8282_1	100	100	1500	1706	207	1
PE01_370	370_contig_54	ColpVC_1__JX133088	ColpVC_1	100	100	730	922	1	193
PE01_371	371_contig_12	IncHI1B(pNDM-CIT)_1__JX182975	IncHI1B(pNDM-CIT)_1	93.123	100	1863	2400	1	538
PE01_371	371_contig_185	IncHI2_1__BX664015	IncHI2_1	100	100	4143	4469	1	327
PE01_371	371_contig_21	Col(pHAD28)_1__KU674895	Col(pHAD28)_1	93.893	100	3006	3136	131	1
PE01_371	371_contig_21	Col(Ye4449)_1__FJ696405	Col(Ye4449)_1	100	100	3972	4165	194	1
PE01_371	371_contig_259	IncFIB(AP001918)_1__AP001918	IncFIB(AP001918)_1	96.041	100	2329	3010	682	1
PE01_371	371_contig_320	IncHI2A_1__BX664015	IncHI2A_1	99.524	100	1588	2217	630	1
PE01_371	371_contig_89	IncFII_1__AY458016	IncFII_1	100	100	1038	1298	261	1
PE01_372	372_contig_122	IncFII(pSE11)_1__AP009242	IncFII(pSE11)_1	95.833	100	12417	12675	264	1
PE01_372	372_contig_162	IncI1-I(Gamma)_1__AP005147	IncI1-I(Gamma)_1	100	100	299	440	1	142
PE01_372	372_contig_175	IncX4_2__FN543504	IncX4_2	99.017	100	309	1020	712	1
PE01_372	372_contig_201	IncFIB(AP001918)_1__AP001918	IncFIB(AP001918)_1	98.68	100	1855	2536	1	682
PE01_372	372_contig_213	IncFIB(pLF82-PhagePlasmid)_1__CU638872	IncFIB(pLF82-PhagePlasmid)_1	100	100	552	1111	1	560
PE01_372	372_contig_249	IncFII(pHN7A8)_1__JN232517	IncFII(pHN7A8)_1	100	100	1182	1441	1	260
PE01_372	372_contig_300	IncX1_1__EU370913	IncX1_1	98.396	100	741	1114	374	1
PE01_372	372_contig_82	Col(MG828)_1__NC_008486	Col(MG828)_1	93.511	100	804	1065	262	1
PE01_373	373_contig_106	IncX2_1__JQ269335	IncX2_1	100	100	873	1246	1	374
PE01_373	373_contig_127	p0111_1__AP010962	p0111_1	98.531	100	4157	5041	1	885
PE01_373	373_contig_139	IncX1_1__EU370913	IncX1_1	98.93	100	446	819	1	374
PE01_373	373_contig_39	Col(MG828)_1__NC_008486	Col(MG828)_1	93.13	100	28	289	1	262
PE01_373	373_contig_77	IncFII(29)_1__CP003035	IncFII(29)_1	100	100	33529	33787	259	1
PE01_374	374_contig_104	p0111_1__AP010962	p0111_1	98.644	100	517	1401	1	885
PE01_374	374_contig_131	IncFII(pHN7A8)_1__JN232517	IncFII(pHN7A8)_1	100	100	13774	14033	260	1
PE01_374	374_contig_132	IncHI1B(pNDM-CIT)_1__JX182975	IncHI1B(pNDM-CIT)_1	93.494	100	1676	2213	1	538
PE01_374	374_contig_165	IncN_1__AY046276	IncN_1	100	100	210	723	1	514
PE01_376	376_contig_165	IncI1-I(Gamma)_1__AP005147	IncI1-I(Gamma)_1	100	100	5770	5911	142	1
PE01_376	376_contig_18	IncX1_1__EU370913	IncX1_1	98.663	100	3031	3404	374	1
PE01_376	376_contig_232	IncX2_1__JQ269335	IncX2_1	100	100	753	1126	1	374
PE01_376	376_contig_46	IncFIB(AP001918)_1__AP001918	IncFIB(AP001918)_1	97.361	100	7471	8152	1	682
PE01_376	376_contig_78	p0111_1__AP010962	p0111_1	98.531	100	3183	4067	885	1
PE01_376	376_contig_80	IncFIC(FII)_1__AP001918	IncFIC(FII)_1	99.8	100	843	1341	499	1
PE01_376	376_contig_84	ColRNAI_1__DQ298019	ColRNAI_1	90.076	100	1738	1868	1	130
PE01_380	380_contig_115	Col440I_1__CP023920	Col440I_1	95.614	100	526	639	1	114
PE01_380	380_contig_136	IncX2_1__JQ269335	IncX2_1	100	100	3145	3518	374	1
PE01_380	380_contig_14	IncX1_1__EU370913	IncX1_1	98.93	100	12719	13092	1	374
PE01_380	380_contig_19	IncFII_1__AY458016	IncFII_1	100	100	11404	11664	261	1
PE01_380	380_contig_33	Col(MG828)_1__NC_008486	Col(MG828)_1	91.985	100	72	333	1	262
PE01_380	380_contig_53	p0111_1__AP010962	p0111_1	98.644	100	31962	32846	1	885
PE01_380	380_contig_68	IncFIC(FII)_1__AP001918	IncFIC(FII)_1	94	100	17975	18471	499	1
PE01_380	380_contig_90	IncFIB(AP001918)_1__AP001918	IncFIB(AP001918)_1	97.654	100	830	1511	1	682
PE01_381	381_contig_13	IncFII(pSE11)_1__AP009242	IncFII(pSE11)_1	93.561	100	2045	2305	1	264
PE01_381	381_contig_31	IncFII(pHN7A8)_1__JN232517	IncFII(pHN7A8)_1	98.077	100	1111	1370	260	1
PE01_381	381_contig_49	Col(pHAD28)_1__KU674895	Col(pHAD28)_1	100	100	2067	2197	131	1
PE01_381	381_contig_89	IncFIB(AP001918)_1__AP001918	IncFIB(AP001918)_1	97.214	100	2980	3661	682	1
PE01_384	384_contig_111	Col(pHAD28)_1__KU674895	Col(pHAD28)_1	100	100	1368	1498	131	1
PE01_384	384_contig_121	p0111_1__AP010962	p0111_1	98.531	100	3799	4683	1	885
PE01_384	384_contig_283	IncX1_1__EU370913	IncX1_1	98.663	100	180	553	1	374
PE01_384	384_contig_30	IncFII(pHN7A8)_1__JN232517	IncFII(pHN7A8)_1	98.077	100	3673	3932	260	1
PE01_388	388_contig_106	Col(pHAD28)_1__KU674895	Col(pHAD28)_1	92.366	100	5324	5454	131	1
PE01_388	388_contig_108	Col156_1__NC_009781	Col156_1	94.805	100	1190	1343	154	1
PE01_388	388_contig_176	IncFIB(AP001918)_1__AP001918	IncFIB(AP001918)_1	98.827	100	1040	1721	1	682
PE01_388	388_contig_187	IncFII(pSE11)_1__AP009242	IncFII(pSE11)_1	93.561	100	1640	1900	264	1
PE01_388	388_contig_33	Col(pHAD28)_1__KU674895	Col(pHAD28)_1	100	100	460	590	1	131
PE01_388	388_contig_65	IncB/O/K/Z_1__CU928147	IncB/O/K/Z_1	94.737	100	5594	5744	1	151
PE01_388	388_contig_91	IncFII_1__AY458016	IncFII_1	100	100	11972	12232	1	261
PE01_620	620_contig_2	IncFIB(AP001918)_1__AP001918	IncFIB(AP001918)_1	99.267	100	14866	15547	1	682
PE01_620	620_contig_85	IncFII(pRSB107)_1__AJ851089	IncFII(pRSB107)_1	94.697	100	11884	12147	1	261
PE01_621	621_contig_107	IncFII(pRSB107)_1__AJ851089	IncFII(pRSB107)_1	94.697	100	3739	4002	1	261
PE01_621	621_contig_82	IncFIB(AP001918)_1__AP001918	IncFIB(AP001918)_1	99.267	100	12081	12762	682	1
PE01_622	622_contig_77	IncFII(pRSB107)_1__AJ851089	IncFII(pRSB107)_1	94.697	100	5402	5665	1	261
PE01_623	623_contig_100	p0111_1__AP010962	p0111_1	98.531	100	4560	5444	885	1
PE01_623	623_contig_23	Col440I_1__CP023920	Col440I_1	94.737	100	921	1034	114	1
PE01_623	623_contig_28	Col(pHAD28)_1__KU674895	Col(pHAD28)_1	100	100	464	594	1	131
PE01_624	624_contig_26	IncFIB(AP001918)_1__AP001918	IncFIB(AP001918)_1	98.974	100	1851	2532	1	682
PE01_624	624_contig_28	IncFII_1__AY458016	IncFII_1	96.565	100	7337	7598	1	261
PE01_624	624_contig_33	Col(pHAD28)_1__KU674895	Col(pHAD28)_1	100	100	1561	1691	131	1
PE01_625	625_contig_2	Col(pHAD28)_1__KU674895	Col(pHAD28)_1	100	100	2767	2897	1	131
PE01_625	625_contig_29	IncHI1B(pNDM-CIT)_1__JX182975	IncHI1B(pNDM-CIT)_1	93.494	100	3515	4052	538	1
PE01_625	625_contig_42	IncFIB(K)_1__JN233704	IncFIB(K)_1	99.286	100	5407	5966	560	1
PE01_625	625_contig_51	IncY_1__K02380	IncY_1	98.824	100	8296	9060	765	1
PE01_626	626_contig_40	IncFIB(K)_1__JN233704	IncFIB(K)_1	99.286	100	23637	24196	1	560
PE01_626	626_contig_42	IncY_1__K02380	IncY_1	98.824	100	33655	34419	1	765
PE01_626	626_contig_50	IncHI1B(pNDM-CIT)_1__JX182975	IncHI1B(pNDM-CIT)_1	93.494	100	11127	11664	1	538
PE01_626	626_contig_7	Col(pHAD28)_1__KU674895	Col(pHAD28)_1	100	100	2292	2422	131	1
PE01_628	628_contig_57	IncFIB(AP001918)_1__AP001918	IncFIB(AP001918)_1	99.267	100	6952	7633	1	682
PE01_628	628_contig_62	IncFII(pRSB107)_1__AJ851089	IncFII(pRSB107)_1	94.697	100	12308	12571	261	1
PE01_629	629_contig_188	IncHI1B(pNDM-CIT)_1__JX182975	IncHI1B(pNDM-CIT)_1	93.494	100	1518	2055	1	538
PE01_629	629_contig_38	Col(pHAD28)_1__KU674895	Col(pHAD28)_1	100	100	1560	1690	131	1
PE01_630	630_contig_105	p0111_1__AP010962	p0111_1	98.531	100	3893	4777	1	885
PE01_630	630_contig_32	Col(pHAD28)_1__KU674895	Col(pHAD28)_1	100	100	789	919	1	131
PE01_630	630_contig_87	IncHI1B(pNDM-CIT)_1__JX182975	IncHI1B(pNDM-CIT)_1	93.494	100	41126	41663	538	1
PE01_631	631_contig_21	IncFII(pSE11)_1__AP009242	IncFII(pSE11)_1	94.34	100	37380	37639	264	1
PE01_631	631_contig_66	IncFIA_1__AP001918	IncFIA_1	99.742	100	9130	9516	388	1
PE01_632	632_contig_11	IncFII(pHN7A8)_1__JN232517	IncFII(pHN7A8)_1	98.084	100	5205	5465	260	1
PE01_632	632_contig_64	IncFIB(AP001918)_1__AP001918	IncFIB(AP001918)_1	98.974	100	1314	1995	682	1
PE01_632	632_contig_68	IncFII_1__AY458016	IncFII_1	96.169	100	2287	2547	261	1
PE01_633	633_contig_123	p0111_1__AP010962	p0111_1	98.531	100	5888	6772	885	1
PE01_633	633_contig_14	Col440I_1__CP023920	Col440I_1	97.368	100	1018	1131	114	1
PE01_633	633_contig_15	Col(pHAD28)_1__KU674895	Col(pHAD28)_1	100	100	2423	2553	1	131
PE01_633	633_contig_163	IncFIB(K)_1__JN233704	IncFIB(K)_1	98.929	100	3330	3889	560	1
PE01_634	634_contig_129	p0111_1__AP010962	p0111_1	98.531	100	3464	4348	1	885
PE01_634	634_contig_138	IncFIB(K)_1__JN233704	IncFIB(K)_1	98.929	100	2336	2895	1	560
PE01_634	634_contig_67	Col440I_1__CP023920	Col440I_1	97.368	100	2194	2307	1	114
PE01_634	634_contig_9	Col(pHAD28)_1__KU674895	Col(pHAD28)_1	100	100	312	442	1	131
PE01_635	635_contig_116	IncFII(pHN7A8)_1__JN232517	IncFII(pHN7A8)_1	98.084	100	4137	4397	260	1
PE01_635	635_contig_87	IncFIB(AP001918)_1__AP001918	IncFIB(AP001918)_1	98.974	100	717	1398	1	682
PE01_635	635_contig_91	IncFII_1__AY458016	IncFII_1	96.169	100	2287	2547	261	1
PE01_636	636_contig_12	IncFII(pHN7A8)_1__JN232517	IncFII(pHN7A8)_1	98.084	100	4295	4555	260	1
PE01_636	636_contig_122	IncFII_1__AY458016	IncFII_1	96.169	100	1154	1414	1	261
PE01_636	636_contig_79	IncFIB(AP001918)_1__AP001918	IncFIB(AP001918)_1	98.974	100	9189	9870	682	1
PE01_637	637_contig_30	Col(pHAD28)_1__KU674895	Col(pHAD28)_1	100	100	2752	2882	131	1
PE01_637	637_contig_36	IncFII(pSE11)_1__AP009242	IncFII(pSE11)_1	99.621	100	9597	9860	264	1
PE01_637	637_contig_61	IncFIB(AP001918)_1__AP001918	IncFIB(AP001918)_1	99.267	100	28991	29672	682	1
PE01_638	638_contig_150	IncFIB(K)_1__JN233704	IncFIB(K)_1	98.929	100	613	1172	1	560
PE01_638	638_contig_174	IncX1_1__EU370913	IncX1_1	98.93	100	182	555	1	374
PE01_640	640_contig_118	IncFII_1__AY458016	IncFII_1	96.169	100	1214	1474	1	261
PE01_640	640_contig_135	IncFIB(AP001918)_1__AP001918	IncFIB(AP001918)_1	98.974	100	2563	3244	682	1
PE01_640	640_contig_86	IncFII(pHN7A8)_1__JN232517	IncFII(pHN7A8)_1	98.084	100	1214	1474	1	260
PE01_641	641_contig_74	IncFII(pHN7A8)_1__JN232517	IncFII(pHN7A8)_1	98.084	100	4706	4966	260	1
PE01_641	641_contig_82	IncFII_1__AY458016	IncFII_1	100	100	14238	14498	1	261
PE01_641	641_contig_95	IncFIB(AP001918)_1__AP001918	IncFIB(AP001918)_1	98.387	100	1973	2654	682	1
PE01_642	642_contig_123	p0111_1__AP010962	p0111_1	98.531	100	3523	4407	1	885
PE01_642	642_contig_57	IncHI1B(pNDM-CIT)_1__JX182975	IncHI1B(pNDM-CIT)_1	93.494	100	3378	3915	538	1
PE01_642	642_contig_6	Col(pHAD28)_1__KU674895	Col(pHAD28)_1	100	100	495	625	1	131
PE01_642	642_contig_76	IncFIB(K)_1__JN233704	IncFIB(K)_1	98.929	100	2235	2794	1	560
PE01_642	642_contig_9	Col440I_1__CP023920	Col440I_1	94.737	100	2705	2818	114	1
PE01_643	643_contig_58	IncFII(pRSB107)_1__AJ851089	IncFII(pRSB107)_1	94.697	100	22740	23003	261	1
PE01_643	643_contig_62	IncFIB(AP001918)_1__AP001918	IncFIB(AP001918)_1	99.267	100	4189	4870	1	682
PE01_645	645_contig_100	Col(pHAD28)_1__KU674895	Col(pHAD28)_1	92.366	100	4160	4290	131	1
PE01_645	645_contig_177	IncFII(29)_1__CP003035	IncFII(29)_1	95.402	100	1179	1439	259	1
PE01_645	645_contig_190	IncFII(29)_1__CP003035	IncFII(29)_1	100	100	1215	1473	259	1
PE01_645	645_contig_72	ColpVC_1__JX133088	ColpVC_1	98.964	100	654	846	193	1
PE01_646	646_contig_113	IncFII(pAMA1167-NDM-5)_1__CP024805	IncFII(pAMA1167-NDM-5)_1	98.084	100	797	1057	1	261
PE01_646	646_contig_119	IncFIA_1__AP001918	IncFIA_1	99.742	100	4533	4920	1	388
PE01_646	646_contig_162	IncFIB(AP001918)_1__AP001918	IncFIB(AP001918)_1	98.387	100	3243	3924	1	682
PE01_646	646_contig_2	Col(MG828)_1__NC_008486	Col(MG828)_1	93.511	100	367	628	1	262
PE01_646	646_contig_3	Col(pHAD28)_1__KU674895	Col(pHAD28)_1	90.076	100	484	614	1	131
PE01_646	646_contig_4	Col(MG828)_1__NC_008486	Col(MG828)_1	93.13	100	628	889	1	262
PE01_646	646_contig_61	Col156_1__NC_009781	Col156_1	94.805	100	1282	1435	154	1
PE01_647	647_contig_154	IncB/O/K/Z_1__CU928147	IncB/O/K/Z_1	100	100	7692	7842	151	1
PE01_647	647_contig_4	ColRNAI_1__DQ298019	ColRNAI_1	90.909	100	2196	2327	130	1
PE01_648	648_contig_122	IncFII(pSE11)_1__AP009242	IncFII(pSE11)_1	93.561	100	1005	1265	1	264
PE01_648	648_contig_130	IncFIB(AP001918)_1__AP001918	IncFIB(AP001918)_1	98.827	100	1072	1753	1	682
PE01_648	648_contig_2	Col(pHAD28)_1__KU674895	Col(pHAD28)_1	100	100	2408	2538	1	131
PE01_648	648_contig_8	Col8282_1__DQ995352	Col8282_1	100	100	2059	2265	1	207
PE01_648	648_contig_95	IncFII(29)_1__CP003035	IncFII(29)_1	97.318	100	7114	7373	1	259
PE01_649	649_contig_100	IncFIB(H89-PhagePlasmid)_1__HG530657	IncFIB(H89-PhagePlasmid)_1	98.9	100	6515	7514	1	1000
PE01_650	650_contig_134	IncFIB(AP001918)_1__AP001918	IncFIB(AP001918)_1	96.628	100	896	1577	1	682
PE01_650	650_contig_143	IncFII_1__AY458016	IncFII_1	97.71	100	217	477	1	261
PE01_650	650_contig_163	IncFII(pRSB107)_1__AJ851089	IncFII(pRSB107)_1	96.183	100	231	492	1	261
PE01_650	650_contig_50	Col156_1__NC_009781	Col156_1	96.104	100	5630	5783	154	1
PE01_650	650_contig_65	Col(BS512)_1__NC_010656	Col(BS512)_1	100	100	270	502	1	233
PE01_651	651_contig_199	IncFII_1__AY458016	IncFII_1	95.038	100	1259	1520	1	261
PE01_651	651_contig_277	IncFIA_1__AP001918	IncFIA_1	99.485	100	1180	1566	388	1
PE01_651	651_contig_308	IncFIB(AP001918)_1__AP001918	IncFIB(AP001918)_1	96.481	100	580	1261	1	682
PE01_651	651_contig_318	IncB/O/K/Z_4__FN868832	IncB/O/K/Z_4	94.631	100	51	199	149	1
PE01_651	651_contig_6	Col156_1__NC_009781	Col156_1	97.403	100	264	417	1	154
PE01_652	652_contig_91	IncFII(29)_1__CP003035	IncFII(29)_1	95.385	100	13275	13534	1	259
PE01_653	653_contig_166	IncFII(pRSB107)_1__AJ851089	IncFII(pRSB107)_1	96.183	100	1298	1559	1	261
PE01_653	653_contig_181	IncFIB(AP001918)_1__AP001918	IncFIB(AP001918)_1	98.387	100	328	1009	682	1
PE01_653	653_contig_34	Col(BS512)_1__NC_010656	Col(BS512)_1	100	100	1244	1476	233	1
PE01_653	653_contig_39	Col156_1__NC_009781	Col156_1	94.805	100	680	833	1	154
PE01_653	653_contig_4	Col(MG828)_1__NC_008486	Col(MG828)_1	91.985	100	998	1259	262	1
PE01_653	653_contig_40	Col156_1__NC_009781	Col156_1	94.805	100	678	831	1	154
PE01_654	654_contig_103	IncFIC(FII)_1__AP001918	IncFIC(FII)_1	95.808	100	7832	8329	1	499
PE01_655	655_contig_120	IncFII(29)_1__CP003035	IncFII(29)_1	98.842	100	6350	6608	259	1
PE01_655	655_contig_15	Col156_1__NC_009781	Col156_1	94.805	100	3753	3906	1	154
PE01_655	655_contig_50	Col(pHAD28)_1__KU674895	Col(pHAD28)_1	100	100	2407	2537	1	131
PE01_655	655_contig_64	IncFIB(AP001918)_1__AP001918	IncFIB(AP001918)_1	96.628	100	2303	2984	682	1
PE01_656	656_contig_11	Col(MP18)_1__NC_013652	Col(MP18)_1	100	100	800	992	1	193
PE01_656	656_contig_12	Col(pHAD28)_1__KU674895	Col(pHAD28)_1	92.366	100	6224	6354	131	1
PE01_656	656_contig_223	IncB/O/K/Z_1__CU928147	IncB/O/K/Z_1	96.053	100	7182	7333	1	151
PE01_657	657_contig_240	IncB/O/K/Z_1__CU928147	IncB/O/K/Z_1	96.053	100	560	711	151	1
PE01_657	657_contig_46	Col(MP18)_1__NC_013652	Col(MP18)_1	100	100	800	992	1	193
PE01_659	659_contig_169	IncB/O/K/Z_4__FN868832	IncB/O/K/Z_4	94.631	100	1794	1942	1	149
PE01_660	660_contig_104	IncFII_1__AY458016	IncFII_1	99.234	100	1259	1519	1	261
PE01_660	660_contig_119	IncFIB(pLF82-PhagePlasmid)_1__CU638872	IncFIB(pLF82-PhagePlasmid)_1	99.821	100	322	881	1	560
PE01_661	661_contig_105	IncFII(pSE11)_1__AP009242	IncFII(pSE11)_1	94.717	100	271	530	1	264
PE01_661	661_contig_4	Col8282_1__DQ995352	Col8282_1	100	100	3261	3467	207	1
PE01_661	661_contig_71	ColpVC_1__JX133088	ColpVC_1	97.409	100	824	1016	193	1
PE01_662	662_contig_70	IncB/O/K/Z_4__FN868832	IncB/O/K/Z_4	91.333	100	1001	1150	1	149
PE01_663	663_contig_237	IncB/O/K/Z_4__FN868832	IncB/O/K/Z_4	91.333	100	2305	2454	149	1
PE01_663	663_contig_296	IncB/O/K/Z_3__GQ259888	IncB/O/K/Z_3	99.342	100	327	478	152	1
PE01_664	664_contig_153	IncY_1__K02380	IncY_1	99.739	100	34	798	1	765
PE01_666	666_contig_106	IncFII(pHN7A8)_1__JN232517	IncFII(pHN7A8)_1	98.084	100	2588	2848	260	1
PE01_666	666_contig_134	IncFIB(AP001918)_1__AP001918	IncFIB(AP001918)_1	98.387	100	1019	1700	1	682
PE01_666	666_contig_225	IncB/O/K/Z_4__FN868832	IncB/O/K/Z_4	90.667	100	3206	3355	1	149
PE01_666	666_contig_27	IncFIA_1__AP001918	IncFIA_1	99.742	100	4646	5033	388	1
PE01_666	666_contig_45	Col(pHAD28)_1__KU674895	Col(pHAD28)_1	100	100	1075	1205	1	131
PE01_666	666_contig_69	IncFII(pRSB107)_1__AJ851089	IncFII(pRSB107)_1	100	100	2563	2823	261	1
PE01_666	666_contig_7	Col(MG828)_1__NC_008486	Col(MG828)_1	93.511	100	495	756	1	262
PE01_667	667_contig_341	IncFII_1__AY458016	IncFII_1	96.565	100	13	274	261	1
