# Supplementary material for: Market Chickens as a Source of Antibiotic-Resistant Escherichia coli in a Peri-Urban Community in Lima, Peru
Source: Front Microbiol. 2021 Mar 2;12:635871. doi: 10.3389/fmicb.2021.635871 (PMC7961087; doi:10.3389/fmicb.2021.635871)
Supplement: Supplementary Data Set 2 — Genomic analysis of 118 E. coli isolates. [file Data_Sheet_2.xlsx]

## Sheet: Dataset 
ID	Host species	Group	Species	Reads_trimmed	Genome_Length	No._Contigs	N50	MLST	Num_resistance_classes	Num_CARD_hits	Aminoglycosides	Colistin	Fosfomycin	Fluoroquinolones	Glycopeptides	MLS	Phenicols	Rifampin	Sul	Tetracycline	Tmt	Bla_Carb	Bla_ESBL	Bla_ESBL_inhR	Bla_broad	Bla_broad_inhR	Virulence_factors_CGE	Plasmids_schemed_CGE	Plasmids_unschemed_CGE
001	Chicken	Non-organic chickens	Escherichia coli	837340	5046790	318	45752	ST-155	8	15	AadA17*;StrB;StrA*;Aac3-IId*;AphA2*	-	FosA	-	-	LnuF	FloR*	-	SulII;SulIII	TetA*?	-	-	CTX-M-55	-	TEM-141*?	-	cma,gad,lpfA	IncHI1B(CIT),IncFII,IncFIB(AP001918),IncFII(pHN7A8),IncN	IncX1,p0111,ColE10,ColRNAI
002	Chicken	Non-organic chickens	Escherichia coli	2068800	4994347	138	115990	ST-4537	4	6	AadA2	-	-	GyrA-83L	-	LnuF?	FloR*	-	-	-	-	-	-	-	-	-	astA,gad,iss,mchF	IncHI1B(CIT),IncFII,IncFIB(AP001918)	IncX1,p0111,ColRNAI
003	Chicken	Non-organic chickens	Escherichia coli	1296112	5053809	254	54897	ST-2787	5	7	StrB;StrA*	-	-	QnrB5*	-	-	FloR*	-	SulII	TetA*?	-	-	-	-	-	-	gad,ireA,iss,lpfA		ColRNAI
004	Chicken	Non-organic chickens	Escherichia coli	1148882	5241703	342	42946	ST-10	6	11	AadA2;AadB;AphA2*	-	-	ParC-80R;GyrA-83L	-	-	-	-	SulI	TetB*	DfrA8	-	SHV-12	-	-	-	astA,gad	IncFIC(FII),IncFII(29),IncI1,IncFIB(AP001918)	ColRNAI,Col(MG828)
006	Chicken	Non-organic chickens	Escherichia coli	1784848	5902937	340	49279	ST-449	8	15	StrB;StrA*;Aac3-VIa*;Sat-2A;AphA2*;AadA1-pm?	-	FosA	ParC-80I;GyrA-83L	-	-	FloR*	-	SulII;SulI	TetA*?	-	-	CTX-M-55	-	TEM-141*?	-	air,astA,cba,cma,eilA,gad,iha,iss,lpfA	IncFIB(pENTAS01),IncFII(pHN7A8),IncN	IncX1,ColE10,Col(MG828),ColRNAI,IncB/O/K/Z
007	Chicken	Non-organic chickens	Escherichia coli	4561354	5038914	104	201533	ST-2722	4	5	AadA22*	-	-	QnrB5*	-	-	-	-	SulI	TetA	-	-	-	-	-	-	gad,iss,lpfA	IncFII(29),IncFIB(AP001918),IncFII(pHN7A8)	Col(MGD2),Col(MG828),ColpVC,ColRNAI
008	Chicken	Non-organic chickens	Escherichia coli	2271296	5749442	271	65850	ST-648	6	12	Aph3-Ia*?;AadA1-pm*?;Sat-2A;AadA2;AadB	-	-	ParC-80I;GyrA-83L;GyrA-87N	-	-	FloR*	-	SulI	TetA	-	-	CTX-M-2	-	-	-	air,cma,eilA,gad,iha,lpfA	IncFII(pCoo)	Col(BS512),Col8282,IncB/O/K/Z,Col156,ColRNAI
0091	Chicken	Non-organic chickens	Escherichia coli	1091702	4932881	445	29084	ST-744	9	19	Aac3-VIa*;StrB;StrA*;AadA1-pm?;AadA17*;AadA5;Aph3-Ia*?	-	FosA	ParC-80I;GyrA-83L;GyrA-87N	-	MphA;LnuF	-	-	SulII*;SulI;SulIII	TetB*	DfrA17	-	CTX-M-55	-	-	TEM-30*	astA,gad,iroN,iss,mchF,tsh	IncFIC(FII),IncFIB(AP001918),IncFII(pHN7A8)	IncX1,IncQ1,ColRNAI
093	Chicken	Non-organic chickens	Escherichia coli	1485154	4805539	335	31725	ST-8800	8	18	AadA1-pm?;Aph3-Ia*	-	-	QnrB5*	-	LnuF	FloR*;CmlA1*	-	SulIII;SulII	TetA	DfrA12	-	-	-	-	TEM-30*	astA,gad	IncFIC(FII),IncHI1B(CIT),IncFIA,IncFIB(AP001918)	IncX1,p0111,Col(MG828),ColRNAI
099	Chicken	Non-organic chickens	Escherichia coli	1350886	5234506	295	42535	ST-23	9	13	AadA1-pm*?;AadA2;Aph4-Ia;Aac3-Iva?	Mcr1	-	GyrA-83L	-	-	FloR*;CmlA1*	-	SulIII	TetA	DfrA1*	-	CTX-M-65	-	-	TEM-30*	astA,cba,cma,iha,iroN,iss,lpfA	IncFIB(AP001918),IncI1,IncFIC(FII)	ColRNAI,Col(MG828)
193	Human	Non-vendors	Escherichia coli	2280604	2280604	184	92811	ST-504	1	1	-	-	-	QnrB5*	-	-	-	-	-	-	-	-	-	-	-	-	capU,gad,iha,iroN,mchB,mchC,mchF,mcmA,sigA,vat	IncFII(pRSB107)	Col(BS512),ColRNAI
194	Human	Non-vendors	Escherichia coli	2494356	2494356	175	94018	ST-6806	7	15	AadA1-pm?;Aph3''Ia*	-	-	QnrB5*	-	LnuF	FloR*;CmlA1*	-	SulIII	TetA*;TetM*	DfrA12	-	-	-	-	-	lpfA	IncFIC(FII),IncFIA,IncFIB(AP001918),IncFII(29)	IncX1,Col(MG828),IncX2,Col156,ColRNAI
195	Human	Non-vendors	Escherichia coli	1584522	1584522	290	58443	ST-10	6	7	AadA5	-	-	GyrA-83L	-	MphA;ErmB*	-	-	SulI	-	DfrA17	-	-	-	-	TEM-30*	gad,iha,ireA	IncFII	IncB/O/K/Z,ColRNAI,Col(MG828)
196	Human	Non-vendors	Escherichia coli	2675256	2675256	65	217286	ST-127	0	0	-	-	-	-	-	-	-	-	-	-	-	-	-	-	-	-	cnf1,gad,iroN,iss,mcmA,sfaS,vat	-	ColRNAI
197	Human	Non-vendors	Escherichia coli	3079910	3079910	60	286937	ST-127	0	0	-	-	-	-	-	-	-	-	-	-	-	-	-	-	-	-	cnf1,gad,iroN,iss,mcmA,sfaS,vat	-	ColRNAI
198	Human	Non-vendors	Escherichia coli	2916078	2916078	223	88208	ST-10	6	7	AadA5	-	-	GyrA-83L	-	MphA;ErmB*	-	-	SulI	-	DfrA17	-	-	-	-	TEM-30*	iha,ireA	IncFII	Col(MG828),IncB/O/K/Z,ColRNAI
199	Human	Non-vendors	Escherichia coli	2992062	2992062	128	89200	-	1	1	-	-	-	-	-	-	-	-	-	-	-	-	-	-	-	-	cif,eae,espA,espC,espF,espJ,gad,nleB,tir	-	ColRNAI
200	Human	Non-vendors	Escherichia coli	2831472	2831472	136	103701	ST-10	0	0	-	-	-	GyrA-83L	-	-	-	-	-	-	-	-	-	-	-	-	gad,iha,iss,sigA	-	ColRNAI,IncB/O/K/Z
201	Human	Non-vendors	Escherichia coli	4222984	4222984	238	102401	ST-452	0	0	-	-	-	GyrA-87Y	-	-	-	-	-	-	-	-	-	-	-	-	astA,capU,celb,gad,iha,ireA,iss,sigA	-	IncB/O/K/Z,Col(MP18),ColRNAI,Col156,Col(MG828)
202	Human	Non-vendors	Escherichia coli	3584192	3584192	236	111744	ST-1136	5	6	StrB	-	-	-	-	-	-	-	SulII	TetA	DfrA14*	-	-	-	-	TEM-30*	celb,gad,iha,ireA,iss,lpfA,sigA	-	IncI2,IncB/O/K/Z,Col156,ColRNAI
203	Human	Non-vendors	Escherichia coli	3355402	3355402	84	127644	-	0	0	-	-	-	-	-	-	-	-	-	-	-	-	-	-	-	-	gad	-	p0111
204	Human	Non-vendors	Escherichia coli	3455404	3455404	149	118924	ST-10	7	9	AadA5;StrB*;StrA*	-	-	GyrA-83L	-	MphA	-	-	SulI;SulII	TetA	DfrA17	-	-	-	-	TEM-30*	gad,iha,iss,nfaE,sat,senB	IncFIB(AP001918),IncFII(pCoo)	Col156
205	Human	Non-vendors	Escherichia coli	2829136	2829136	153	131048	ST-210	1	1	-	-	-	-	-	-	-	-	-	TetA	-	-	-	-	-	-	celb,gad,iha,ireA,iss,lpfA,sigA	-	IncB/O/K/Z,ColRNAI
215	Human	Chicken Vendors	Escherichia coli	3535890	5253152	159	129437	ST-1163	8	13	StrB;StrA*;AphA2*;AadA1-pm*?;Aac3-VIa*	-	FosA	GyrA-83L	-	-	FloR*	-	SulII;SulIII	TetA*?	-	-	CTX-M-55	-	TEM-141*?	-	gad,iha,iroN,iss,lpfA,mchB,mchC,mchF,tsh	IncFIA,IncI1,IncFIB(AP001918),IncFII(pHN7A8),IncN	IncX1,Col(MG828)
217	Human	Chicken Vendors	Escherichia coli	2313474	5040882	170	89634	ST-48	8	13	StrB;StrA*;AphA2*	-	FosA	-	-	-	FloR*	-	SulII;SulIII	TetA*?	DfrA1*	-	CTX-M-55	-	-	TEM-30*	gad,iroN,iss,tsh	IncFIB(pLF82),IncI1,IncFIC(FII),IncFII(pHN7A8),IncFIB(AP001918),IncN	IncX1,ColE10,p0111,ColRNAI
218	Human	Babies	Escherichia coli	2511340	4910841	101	115644	ST-10	0	0	-	-	-	-	-	-	-	-	-	-	-	-	-	-	-	-	gad,iss,ltcA,sta1	IncFII
219	Human	Babies	Escherichia coli	2984606	4976491	109	112669	ST-10	1	2	-	Mcr1	-	-	-	-	-	-	-	-	-	-	-	-	-	-	gad,iss,ltcA,sta1	IncFII	IncI2,ColRNAI
221	Human	Babies	Escherichia coli	2858584	4873507	100	116075	ST-641	6	7	StrB*;StrA*	-	-	-	-	-	FloR	-	SulII	TetA?	DfrA8	-	-	-	-	TEM-30*	astA,iss,lpfA,ltcA	IncFII,IncI1,IncFIB(AP001918),IncFII(pHN7A8),IncFIB(pHCM2)
222	Human	Babies	Escherichia coli	2129874	4729670	138	102346	ST-48	8	17	Aac3-IId*;AadA1-pm*?;Aph3-Ia*	-	-	QnrB5*	-	LnuF	CmlA1*;FloR*	-	SulIII;SulII	TetA*;TetM*	DfrA12	-	-	-	-	TEM-30*	gad,iss	IncFIC(FII),IncFIA,IncFIB(AP001918)	p0111,ColRNAI
229	Human	Babies	Escherichia coli	3954658	4965024	144	110513	ST-101	5	6	-	-	-	-	-	-	CatA1*	-	SulI	TetA	DfrA7	-	-	-	-	TEM-30*	eatA,iss,lpfA	IncFII	Col(BS512),Col8282,ColRNAI
276	Chicken	Non-organic chickens	Escherichia coli	3575212	5263010	210	88432	ST-2036	5	13	Aph3''Ia*;StrB	-	-	QnrB5*;ParC-80R;GyrA-83L	-	-	-	-	SulIII;SulI;SulII*	TetA	-	-	CTX-M-55	-	-	-	astA,capU,eae,espA,espB,gad,tir	IncFII(29),IncFII(pHN7A8)	IncX1,ColE10,IncQ1,ColRNAI
277	Chicken	Non-organic chickens	Escherichia coli	2332362	4569032	153	75632	ST-6775	4	7	Aph3''Ia*;AadA1-pm?	-	-	QnrB5*	-	-	-	-	SulIII	TetA	-	-	-	-	-	-	gad	IncFIA(HI1),IncFIB(pHCM2)	IncX1,IncY,ColRNAI
278	Chicken	Non-organic chickens	Escherichia coli	1528262	5383452	174	71559	ST-8802	4	5	StrB;StrA*	-	-	-	-	-	FloR*	-	SulII	TetA*?	-	-	-	-	-	-	air,astA,eilA,gad,mchF	IncFII(29),IncFIB(AP001918),IncFII
279	Chicken	Non-organic chickens	Escherichia coli	2756102	5388692	165	71559	ST-8802	4	5	StrB;StrA*	-	-	-	-	-	FloR*	-	SulII	TetA*?	-	-	-	-	-	-	astA,eilA,gad,mchF	IncFII,IncFIB(AP001918),IncFII(29)
341	Human	Babies	Escherichia coli	1036986	5339077	209	77959	ST-31	4	4	-	-	-	QnrB5*	-	-	-	-	SulI	-	DfrA7	-	-	-	-	TEM-30*	aaiC,aap,aar,aggR,air,astA,eilA,gad,iss,lpfA,pic	IncFII,IncFIB(AP001918)	IncX1,IncB/O/K/Z,ColRNAI
342	Human	Babies	Escherichia coli	743734	4970372	179	81099	ST-10	7	9	AadA2*	-	-	QnrB5*	-	MphA	-	-	SulI	TetA	DfrA12	-	-	-	-	TEM-54*	aaiC,aap,aar,aggA,aggB,aggC,aggD,astA,espI,gad,iha,mchB,mchC,mchF,ORF4,pic,sat	IncFII(pRSB107),IncFIB(AP001918),IncFII(pHN7A8)	ColRNAI
343	Human	Babies	Escherichia coli	457358	4668103	164	74828	ST-10	0	0	-	-	-	-	-	-	-	-	-	-	-	-	-	-	-	-	gad	IncFII(pRSB107)	ColRNAI
344	Human	Babies	Escherichia coli	897142	4823912	186	82101	ST-10	3	3	-	-	-	-	-	-	-	-	-	TetB*	-	-	-	-	-	-	gad,iha,mchB,mchC,mchF	IncFII(pRSB107)	ColRNAI
345	Human	Babies	Escherichia coli	1034904	4853815	184	67619	ST-216	0	0	-	-	-	-	-	-	-	-	-	-	-	-	-	-	-	-	gad,iss	IncFII,IncFIB(K),IncFII(Y)	ColRNAI
346	Human	Babies	Escherichia coli	902754	4915131	172	79007	ST-607	0	0	-	-	-	-	-	-	-	-	-	-	-	-	-	-	-	-	gad,lpfA
347	Human	Babies	Escherichia coli	755188	5011642	136	115891	ST-616	2	2	-	-	-	Qnr-S1	-	-	-	-	-	-	-	-	-	-	-	TEM-30*	astA,capU,gad,lpfA,ltcA	IncFII,IncFIB(AP001918),IncFII(pCoo)	Col(MGD2),Col(MG828),ColRNAI
348	Human	Babies	Escherichia coli	1159216	5224507	140	116202	ST-295	5	5	StrB*;StrA*	-	-	GyrA-83L	-	-	-	-	SulII	-	DfrA8	-	-	-	-	TEM-30*?	aafA,aafB,aafC,aafD,aaiC,aap,aar,aggR,astA,capU,gad,lpfA,mchB,mchC,mchF,mcmA,ORF4,pet,pic,sat	IncFIB(pLF82),IncFIC(FII)
349	Human	Babies	Escherichia coli	569706	5062311	257	71717	ST-327	5	5	StrB?	-	-	Qnr-S1	-	-	-	-	SulIII	TetA*	-	-	-	-	-	TEM-30*	astA,cif,eae,espA,espJ,gad,lpfA,nleA,nleB,tir	IncFIA(HI1),IncFII(pSE11),IncFIB(AP001918)	IncX1,ColRNAI
350	Human	Babies	Escherichia coli	1130986	4975772	132	168396	-	3	3	-	-	-	GyrA-83L	-	MphA*	-	-	SulI	-	DfrA5	-	-	-	-	-	capU,celb,gad,lpfA	IncFII(pRSB107)	IncB/O/K/Z
351	Human	Non-vendors	Escherichia coli	1258760	1258760	165	83582	ST-10	4	5	AadA1-pm*?;Sat-2A	-	-	-	-	-	-	-	SulI	TetA	DfrA1	-	-	-	-	-	aap,astA,gad,iha,mchB,mchC	IncFII	ColRNAI,Col(MG828)
352	Human	Non-vendors	Escherichia coli	995158	995158	163	88300	ST-10	1	1	-	-	-	GyrA-83L	-	-	-	-	-	-	-	-	-	-	-	-	gad,iha,iss,sigA	-	ColRNAI,IncB/O/K/Z
353	Human	Non-vendors	Escherichia coli	1169302	1169302	126	132220	ST-452	0	0	-	-	-	-	-	-	-	-	-	-	-	-	-	-	-	-	iha,ireA,senB,sigA	IncFIB(AP001918)	Col(MP18),IncB/O/K/Z,Col156,ColRNAI
354	Human	Non-vendors	Escherichia coli	1165156	1165156	234	72183	ST-392	1	1	-	-	-	-	-	-	-	-	-	-	-	-	-	-	-	-	cba,cdtB,cma,f17G,gad,iroN,iss,lpfA	IncFIA(HI1),IncFIC(FII),IncI1,IncFIB(AP001918)	IncX1,ColRNAI,Col(MG828)
355	Human	Non-vendors	Escherichia coli	726386	726386	169	98418	ST-210	1	1	-	-	-	-	-	-	-	-	-	TetA	-	-	-	-	-	-	celb,gad,iha,ireA,iss,lpfA,sigA	-	IncB/O/K/Z,ColRNAI,Col(MG828)
356	Human	Non-vendors	Escherichia coli	1033534	1033534	119	76013	ST-48	0	0	-	-	-	-	-	-	-	-	-	-	-	-	-	-	-	-	gad	IncFIB(pB171),IncFII(pHN7A8)	-
357	Human	Non-vendors	Escherichia coli	1075262	1075262	117	118017	ST-607	0	0	-	-	-	-	-	-	-	-	-	-	-	-	-	-	-	-	gad,lpfA	-	-
358	Human	Non-vendors	Escherichia coli	1263830	1263830	94	137862	ST-43	2	2	-	-	-	QnrB5*	-	-	-	-	-	-	-	-	-	-	-	TEM-30*	capU,gad,iss,mchB,mchC,mchF,mcmA	IncFII,IncFIB(AP001918)	Col8282,ColRNAI,Col156,Col(MG828)
359	Human	Non-vendors	Escherichia coli	945638	945638	194	73190	ST-226	2	2	-	-	-	-	-	-	-	-	-	TetB*	-	-	-	-	-	TEM-30*	astA,capU,gad	IncFII,IncFII(pHN7A8)	-
360	Chicken	Non-organic chickens	Escherichia coli	931410	5139273	171	79021	ST-155	6	12	StrB;StrA*;Aph3''Ia*;AadA1-pm?;AadA5*?	-	-	ParC-80I;GyrA-83L;GyrA-87N	-	-	FloR*	-	SulII;SulIII	TetA*?	DfrA17	-	-	-	-	-	gad,iroN,iss,lpfA,mchF	IncFIC(FII),IncFIB(AP001918)	IncX1,p0111
361	Chicken	Non-organic chickens	Escherichia coli	560138	4730540	180	72884	ST-6836	3	5	Aph3''Ia*	-	-	-	-	-	-	-	SulIII	TetA	-	-	-	-	-	-		IncFIB(K)	p0111
362	Chicken	Non-organic chickens	Escherichia coli	1177040	5041397	213	88479	ST-515	5	6	Aph3''Ia*;Aph3-Ia*?	-	FosA	QnrB5*	-	-	-	-	-	TetA	-	-	CTX-M-55	-	-	-	astA,capU,gad	IncFII(29),IncFIB(pB171),IncFII(pHN7A8),IncFII(pCoo)	IncX1,ColE10,Col(MG828),ColRNAI
363	Chicken	Non-organic chickens	Escherichia coli	1499856	5211887	152	106534	ST-155	9	15	AadA1-pm*?;AadA2*;AphA2*	-	FosA	QnrB5*	-	-	CmlA1*;FloR	-	SulIII	TetA*?	DfrA12	-	CTX-M-55	-	TEM-141*?	-	gad,iroN,iss,lpfA,mchF,tsh	IncI1,IncFII(pHN7A8),IncFII,IncFIB(AP001918),IncFIA,IncN	IncX1,ColE10,ColRNAI
365	Chicken	Non-organic chickens	Escherichia coli	897070	4728318	228	53412	-	3	4	Aph3''Ia*	-	-	QnrB5*	-	-	-	-	-	TetB*	-	-	-	-	-	-	gad		Col(MGD2),IncX1,p0111,ColRNAI
368	Chicken	Non-organic chickens	Escherichia coli	1071420	5107323	289	42811	ST-1112	9	16	AadA2*;AadA22*	-	FosA	QnrB5*	-	-	CmlA1*;FloR*	-	SulI;SulII	TetB*;TetM*	DfrA12	-	CTX-M-55	-	TEM-141*?	-	astA	IncFIB(AP001918),IncFIA,IncFIC(FII),IncFII(pHN7A8)	ColRNAI
369	Chicken	Non-organic chickens	Escherichia coli	1366324	4899849	234	47468	ST-48	3	9	Aph3''Ia*;AadA1-pm?;StrB;StrA	-	-	-	-	-	FloR*	-	SulIII	-	-	-	-	-	-	-	gad,iss	IncHI1B(CIT),IncFII(29)	IncX1,Col8282,p0111
370	Chicken	Non-organic chickens	Escherichia coli	1308130	5770427	312	49276	ST-770	8	12	Aph3-Ia*?;StrB?;AadA1-pm*?;Sat-2A;AadA5*?	-	FosA	ParC-80I;GyrA-83L;GyrA-87N	-	-	-	-	SulII	TetB*	DfrA17	-	CTX-M-65	-	-	TEM-30*	air,astA,celb,eilA,gad,iha,ireA,iss	IncFII,IncFIB(AP001918)	ColRNAI,Col(MP18),Col(MG828),Col156,IncX1,Col8282,ColpVC
371	Chicken	Non-organic chickens	Escherichia coli	1428818	4994125	345	39185	ST-2334	4	7	AadA2*;StrB;StrA	-	-	GyrA-83A	-	-	-	-	SulI	-	DfrA12	-	-	-	-	-	gad	IncHI1B(CIT),IncHI2,IncHI2A,IncFII,IncFIB(AP001918),IncFIA	Col(MGD2),TrfA,ColRNAI,Col(MG828),IncX4,Col(Ye4449)
372	Chicken	Non-organic chickens	Escherichia coli	1509328	5231502	293	56346	ST-1196	8	12	Aph3-Ia*;AphA2*;AadA1-pm*?;AadA2*	-	FosA	ParC-80I;GyrA-83L;GyrA-87N	-	-	CmlA1*	-	SulIII	-	DfrA12	-	CTX-M-55	-	TEM-141*?	-	cma,gad,iroN,iss,lpfA,tsh	IncFIB(pLF82),IncI1,IncFIC(FII),IncFII(pHN7A8),IncFIB(AP001918),IncN	IncX1,ColE10,IncX4,ColRNAI
373	Chicken	Non-organic chickens	Escherichia coli	1798832	4922317	165	78708	ST-155	6	13	Aph3''Ia*;AadA1-pm?;AadA2*	-	-	ParC-80I;GyrA-83L;GyrA-87N	-	-	FloR*;CmlA1*	-	SulIII	TetA	DfrA12	-	-	-	-	-	gad,lpfA	IncFII(29)	IncX1,p0111,IncX2,ColE10,Col(MG828)
374	Chicken	Non-organic chickens	Escherichia coli	1951260	4834696	212	65584	ST-48	7	12	Aph3''Ia*;AadA1-pm?;StrB;AphA2*	-	FosA	ParC-80I;GyrA-83L;GyrA-87G	-	-	-	-	SulIII	TetA*	DfrA14*	-	CTX-M-55	-	-	-	gad	IncHI1B(CIT),IncFII(pHN7A8),IncN	ColE10,Col156,p0111,ColRNAI
376	Chicken	Non-organic chickens	Escherichia coli	1411494	5402118	231	68372	ST-2197	8	15	AadA1-pm?;Aph3''Ia*;AadA5;StrB*;StrA;Aac3-IId*	Mcr1	-	ParC-80I;GyrA-83L;GyrA-87N	-	MphA	CatA1*	-	SulIII;SulI	TetB*	DfrA17	-	-	-	-	-	gad,iss	IncFIC(FII),IncI1,IncFIB(AP001918)	IncX1,Col(MG828),p0111,IncX2,ColRNAI
380	Chicken	Non-organic chickens	Escherichia coli	2044636	5309207	166	99273	ST-354	6	13	Aph3''Ia*;AadA2*;AadA1-pm?	-	-	ParC-80I;ParC-84G;GyrA-83L;GyrA-87N	-	-	CmlA1*;FloR*	-	SulII;SulIII	TetM*	DfrA12	-	-	-	-	-	air,astA,eilA,gad,iha,lpfA	IncFIB(AP001918),IncFII,IncFIC(FII)	IncX1,p0111,IncX2,ColRNAI,Col(MG828)
381	Chicken	Non-organic chickens	Escherichia coli	2356584	4893543	115	117795	ST-366	3	4	StrB;StrA	-	-	QnrB5*	-	-	-	-	-	TetA	-	-	-	-	-	-	cba,cma,etpD,gad,iss,lpfA	IncFII(pSE11),IncFIB(AP001918),IncFII(pHN7A8)	ColRNAI
383	Chicken	Non-organic chickens	Escherichia coli	1252888	4702683	105	97443	ST-2005	0	0	-	-	-	-	-	-	-	-	-	-	-	-	-	-	-	-	gad,iss,lpfA
384	Chicken	Non-organic chickens	Escherichia coli	1023094	4727410	235	46348	ST-3896	6	12	AadA1-pm*?;Aph3-Ia*?;AadA2	-	-	QnrB5*	-	-	FloR*	-	SulIII	TetA?	DfrA12	-	-	-	-	-	astA,gad	IncFII(pHN7A8)	IncX1,p0111,ColRNAI
388	Human	Chicken Vendors	Escherichia coli	1338748	5319642	200	82919	ST-394	6	8	StrB	-	-	QnrB5*	-	MphA;ErmB*	-	-	SulII	-	DfrA14*	-	-	-	-	TEM-30*	air,capU,eilA,gad,iss,lpfA	IncFII(pSE11),IncFIB(AP001918),IncFII	IncB/O/K/Z,Col156,ColRNAI
620	Chicken	Organic chickens	Escherichia coli	1098078	5015200	99	160879	ST-1567	1	1	-	-	-	-	-	-	-	-	-	-	-	-	-	-	-	-	air,astA,eilA,etpD	IncFII(pRSB107),IncFIB(AP001918)	Col8282,ColRNAI
621	Chicken	Organic chickens	Escherichia coli	833856	5010487	104	165497	ST-1567	0	0	-	-	-	-	-	-	-	-	-	-	-	-	-	-	-	-	air,astA,eilA,etpD	IncFII(pRSB107),IncFIB(AP001918)	Col8282,ColRNAI
622	Chicken	Organic chickens	Escherichia coli	864142	4996177	104	143165	ST-1308	1	1	-	-	-	GyrA-83A	-	-	-	-	-	TetC	-	-	-	-	-	-	astA,etpD,gad,lpfA	IncFII(pRSB107)	ColRNAI
623	Chicken	Organic chickens	Escherichia coli	831646	4615509	133	113554	ST-155	1	1	-	-	-	-	-	-	-	-	-	-	-	-	-	-	-	-	gad,lpfA		p0111,ColRNAI
624	Chicken	Organic chickens	Escherichia coli	1163558	4842197	92	138060	ST-4138	2	2	-	-	-	QnrB5*	-	-	-	-	-	TetA	-	-	-	-	-	-	gad,iroN,iss,lpfA,mchF	IncFII,IncFIB(AP001918)	ColRNAI
625	Chicken	Organic chickens	Escherichia coli	1318724	4710495	62	277607	ST-155	1	1	-	-	-	QnrB5*	-	-	-	-	-	-	-	-	-	-	-	-	gad,lpfA	IncHI1B(CIT),IncFIB(K)	IncY,ColRNAI
626	Chicken	Organic chickens	Escherichia coli	1259222	4715947	84	119111	ST-155	1	1	-	-	-	QnrB5*	-	-	-	-	-	-	-	-	-	-	-	-	gad,lpfA	IncHI1B(CIT),IncFIB(K)	IncY,ColRNAI
627	Chicken	Organic chickens	Escherichia coli	834476	4503242	58	190922	-	0	0	-	-	-	-	-	-	-	-	-	-	-	-	-	-	-	-
628	Chicken	Organic chickens	Escherichia coli	906722	5024803	95	146919	ST-1567	0	0	-	-	-	-	-	-	-	-	-	-	-	-	-	-	-	-	air,astA,eilA,etpD	IncFII(pRSB107),IncFIB(AP001918)	Col8282,ColRNAI
629	Chicken	Organic chickens	Escherichia coli	831218	4843973	205	84390	ST-2739	1	1	-	-	-	QnrB5*	-	-	-	-	-	-	-	-	-	-	-	-	astA,gad	IncHI1B(CIT)	p0111,Col(MG828),Col156,ColRNAI
630	Chicken	Organic chickens	Escherichia coli	1668676	4857769	136	110643	ST-2739	1	1	-	-	-	QnrB5*	-	-	-	-	-	-	-	-	-	-	-	-	astA,gad	IncHI1B(CIT)	p0111,Col(MG828),Col156,ColRNAI
631	Chicken	Organic chickens	Escherichia coli	1330900	4902968	74	155368	ST-155	5	5	StrB;StrA*	-	-	ParC-80I;GyrA-83L;GyrA-87N	-	-	FloR*	-	SulII	TetA*?	-	-	-	-	-	-	gad,lpfA	IncFIA,IncFII(pCoo)
632	Chicken	Organic chickens	Escherichia coli	1725590	4956453	127	136631	ST-349	3	5	StrB;Aph3-Ia*?;StrA*	-	-	-	-	-	-	-	SulII*	TetB*	-	-	-	-	-	-	air,cba,cma,eilA,gad,iss	IncFII,IncFIB(AP001918),IncFII(pHN7A8)
633	Chicken	Organic chickens	Escherichia coli	891918	4830673	227	48762	ST-347	5	5	AadA1-pm*?	-	-	QnrB5*	-	-	CmlA1*	-	SulIII	-	DfrA1*	-	-	-	-	-	gad	IncFIB(K)	p0111,Col(MG828),Col156,ColRNAI
634	Chicken	Organic chickens	Escherichia coli	1248654	4832465	199	65367	ST-347	4	4	AadA1-pm*?	-	-	QnrB5*	-	-	CmlA1*	-	SulIII	-	DfrA1*	-	-	-	-	-	gad	IncFIB(K)	p0111,Col(MG828),Col156,ColRNAI
635	Chicken	Organic chickens	Escherichia coli	1199914	5012449	111	149802	ST-349	0	0	-	-	-	-	-	-	-	-	-	-	-	-	-	-	-	-	air,cba,cma,eilA,gad,iss,mchF	IncFII,IncFIB(AP001918),IncFII(pHN7A8)
636	Chicken	Organic chickens	Escherichia coli	658912	5004070	137	93788	ST-349	0	0	-	-	-	-	-	-	-	-	-	-	-	-	-	-	-	-	air,cba,cma,eilA,gad,iss,mchF	IncFII,IncFIB(AP001918),IncFII(pHN7A8)
637	Chicken	Organic chickens	Escherichia coli	818728	4915535	80	170326	ST-3580	2	2	-	-	-	QnrB5*	-	-	-	-	-	TetA?	-	-	-	-	-	-	gad,iss,lpfA	IncFII(pSE11),IncFIB(AP001918)	ColRNAI
638	Chicken	Organic chickens	Escherichia coli	984388	4860755	202	73675	ST-155	3	3	Aph3''Ia*	-	-	Qnr-S1	-	-	-	-	-	TetA*	-	-	-	-	-	-	gad,lpfA	IncFIB(K)	IncX1,Col(MG828)
640	Chicken	Organic chickens	Escherichia coli	1664118	5091736	151	127344	ST-349	3	5	StrB;Aph3-Ia*?;StrA*	-	-	-	-	-	-	-	SulII*	TetB*	-	-	-	-	-	-	air,cba,cma,eilA,gad,iss,mchF	IncFII,IncFIB(AP001918),IncFII(pHN7A8)
641	Chicken	Organic chickens	Escherichia coli	1211098	4947699	120	131904	ST-423	1	1	-	-	-	GyrA-83L	-	-	-	-	-	-	DfrA5	-	-	-	-	-	iroN,iss,lpfA,mchF	IncFII,IncFIB(AP001918),IncFII(pHN7A8)
642	Chicken	Organic chickens	Escherichia coli	845610	4800183	154	91435	ST-155	1	1	-	-	-	QnrB5*	-	-	-	-	-	-	-	-	-	-	-	-	gad,lpfA	IncHI1B(CIT),IncFIB(K)	p0111,Col(MG828),ColRNAI
643	Chicken	Organic chickens	Escherichia coli	1339918	5029743	67	214147	ST-1567	0	0	-	-	-	-	-	-	-	-	-	-	-	-	-	-	-	-	air,astA,eilA,etpD	IncFII(pRSB107),IncFIB(AP001918)	Col8282,ColRNAI
644	Human	Chicken Vendors	Escherichia coli	1120084	5230842	201	83057	ST-10	0	0	-	-	-	-	-	-	-	-	-	-	-	-	-	-	-	-	gad,iha,ireA,iss,sat,sigA
645	Human	Chicken Vendors	Escherichia coli	1092082	4894767	175	87033	ST-10	0	0	-	-	-	-	-	-	-	-	-	-	-	-	-	-	-	-	gad,iss	IncFII(29)	ColpVC,ColRNAI
646	Human	Chicken Vendors	Escherichia coli	934828	5201380	192	84412	ST-648	5	10	AadA2*	-	-	ParC-80I;GyrA-83L;GyrA-87N	-	MphA*?	CatA1*	-	-	TetB*	-	-	-	-	-	-	eilA,gad,lpfA	IncFII(pRSB107),IncFIA,IncFIB(AP001918)	Col(MG828),Col156,ColRNAI
647	Human	Chicken Vendors	Escherichia coli	963998	5166267	208	96915	ST-452	3	4	AadA1-pm*?;Sat-2A	-	-	-	-	-	-	-	-	-	DfrA1	-	-	-	-	TEM-30*	capU,celb,iha,ireA,senB,sigA		IncB/O/K/Z,Col156,ColRNAI
648	Human	Chicken Vendors	Escherichia coli	1280372	5320446	141	301976	ST-2076	6	6	AadA1-pm*?	-	-	QnrB5*	-	-	-	-	SulI	TetB*	DfrA1*	-	-	-	-	TEM-30*	air,capU,eilA,gad,iss,lpfA	IncFII(29),IncFIB(AP001918),IncFII(pSE11)	Col8282,ColRNAI
649	Human	Chicken Vendors	Escherichia coli	934026	4688037	120	99807	ST-93	0	0	-	-	-	-	-	-	-	-	-	-	-	-	-	-	-	-	gad,iss
650	Human	Chicken Vendors	Escherichia coli	2043790	4994264	164	93113	ST-10	6	7	StrB;StrA*	-	-	GyrA-83L	-	-	-	-	SulII*	TetA	DfrA8	-	-	-	-	TEM-30*	gad,iss	IncFII(pRSB107),IncFII,IncFIB(AP001918)	Col(BS512),Col8282,IncQ1,Col156,ColRNAI
651	Human	Chicken Vendors	Escherichia coli	665316	5005593	324	47243	ST-10	4	6	StrB*	-	-	GyrA-83L	-	-	-	-	-	-	DfrA14*	-	-	-	-	TEM-30*	gad,iha,sat,senB,sigA	IncFIA,IncFIB(AP001918),IncFII	IncB/O/K/Z,Col(MP18),Col(MG828),Col156,ColRNAI
652	Human	Chicken Vendors	Escherichia coli	1134380	4944343	108	120498	ST-10	5	6	StrB*;StrA*	-	-	-	-	-	-	-	SulII	TetA	DfrA8	-	-	-	-	TEM-30*	aaiC,capU,gad,iha,pic	IncFII(29)	Col8282,ColRNAI
653	Human	Chicken Vendors	Escherichia coli	920014	4910883	200	88861	ST-3478	0	0	-	-	-	-	-	-	-	-	-	-	-	-	-	-	-	-	capU,gad,iha,sat,senB	IncFII(pRSB107),IncFIB(AP001918)	Col(BS512),ColRNAI,Col156,Col(MG828)
654	Human	Chicken Vendors	Escherichia coli	1336010	5284734	130	217285	ST-414	5	5	StrB*;StrA*	-	-	-	-	-	-	-	SulII	TetB*	DfrA8	-	-	-	-	TEM-30*	aafA,aafB,aafC,aaiC,aap,aar,aggR,air,capU,eilA,gad,lpfA,mchB,mchC,mchF,mcmA,ORF3,ORF4,pic	IncFIC(FII)
655	Human	Chicken Vendors	Escherichia coli	779212	5424929	187	91423	ST-69	6	6	AadA5	-	-	QnrB5*?	-	MphA	-	-	SulI	-	DfrA17	-	-	-	-	TEM-30*	air,eilA,gad,iha,iss,lpfA,sat,senB	IncFII(29),IncFIB(AP001918)	Col8282,Col(MG828),Col156,ColRNAI
656	Human	Chicken Vendors	Escherichia coli	1641610	5172727	223	130435	ST-452	4	5	StrB	-	-	-	-	-	-	-	SulII	TetA	DfrA14*	-	-	-	-	-	capU,celb,gad,iha,ireA,sigA		IncI2,Col(MG828),Col(MP18),ColRNAI,Col156,IncB/O/K/Z
657	Human	Chicken Vendors	Escherichia coli	820560	5128564	277	86397	ST-452	4	5	StrB	-	-	-	-	-	-	-	SulII	TetA	DfrA14*	-	-	-	-	-	capU,celb,gad,iha,ireA,sigA		IncI2,Col(MG828),Col(MP18),ColRNAI,Col156,IncB/O/K/Z
658	Human	Chicken Vendors	Escherichia coli	897608	5216618	199	93651	ST-10	0	0	-	-	-	-	-	-	-	-	-	-	-	-	-	-	-	-	gad,iha,ireA,iss,sat,sigA
659	Human	Chicken Vendors	Escherichia coli	735282	5034079	187	93112	ST-10	1	1	-	-	-	-	-	-	-	-	-	-	-	-	-	-	-	TEM-30*	gad,iha,iss,mchB,mchC,mchF,sigA		IncB/O/K/Z,ColRNAI
660	Human	Chicken Vendors	Escherichia coli	540644	4835133	174	113925	ST-155	3	5	AadA1-pm?	-	-	ParC-80I;GyrA-83L;GyrA-87N	-	-	-	-	-	TetA	-	-	-	-	-	-	gad,lpfA	IncFIB(pLF82),IncFII
661	Human	Chicken Vendors	Escherichia coli	682048	4959605	292	49348	ST-10	1	1	-	-	-	QnrB5*;GyrA-83L	-	-	-	-	-	-	-	-	-	-	-	-	gad,iss,sat,senB	IncFII(pCoo)	Col8282,ColRNAI,Col156,ColpVC,Col(MG828)
662	Human	Chicken Vendors	Escherichia coli	1085732	5322601	244	73653	-	1	1	-	-	-	GyrA-83L	-	-	-	-	-	TetA	-	-	-	-	-	-	celb,gad,iha,ireA,mchB,mchC,mchF		IncI2,IncB/O/K/Z
663	Human	Chicken Vendors	Escherichia coli	877100	5294037	246	73059	-	1	1	-	-	-	GyrA-83L	-	-	-	-	-	TetA*?	-	-	-	-	-	-	celb,gad,iha,ireA,mchB,mchC,mchF		IncI2,IncB/O/K/Z
664	Human	Babies	Escherichia coli	1143732	4674638	141	101997	ST-540	3	4	AadA1-pm*?	-	-	-	-	-	-	-	SulI	-	-	-	-	-	-	TEM-30*	gad		IncY
665	Human	Babies	Escherichia coli	498660	4734640	243	49388	ST-34	0	4	-	-	-	-	-	-	-	-	-	-	-	-	-	-	-	-	aap,aggA,aggC,gad,iss,ORF4	IncFIB(AP001918)
666	Human	Babies	Escherichia coli	1358716	5447322	256	135426	ST-394	6	9	StrB;StrA*	-	-	QnrB5*	-	-	CatA1*	-	-	TetB*	DfrA14	-	-	-	-	TEM-30*	air,astA,eatA,eilA,gad,iss,lpfA	IncFII(pRSB107),IncFIA,IncFIB(AP001918),IncFII(pHN7A8)	IncB/O/K/Z,Col(MG828),IncQ1,ColRNAI
667	Human	Babies	Escherichia coli	317454	4627583	317	38816	ST-10	1	4	-	-	-	-	-	-	-	-	-	-	-	-	-	-	-	TEM-54*	gad	IncFII	Col8282
